# Supplementary material for: High Expression of ERK-related RASGRF2 predicts Poor prognosis in patients with Stomach Adenocarcinoma and correlates with M2 macrophage
Source: J Cancer. 2021 Oct 22;12(23):7177–89. doi: 10.7150/jca.63029 (PMC8558656; doi:10.7150/jca.63029)
Supplement: Supplementary file 1 — Supplementary tables. [file jcav12p7177s1.xlsx]

## Sheet: Sheet 1
RASGRF2	group	sample_id	status	sample	type	OS.event	OS.time	DSS.event	DSS.time	DFI.event	DFI.time	PFI.event	PFI.time	New.event.time	New.event9	New.event.type	New.event.site	T.stage	N.stage	M.stage	Pathologic.stage	Tumor.status	New.event	Primary.therapy.outcome	Gender	Race	Age	Histological.type	Residual.tumor	Histologic.grade	Anatomic.neoplasm.subdivision	Reflux.history	Antireflux.treatment	H.pylori.infection	Barretts.esophagus	radiation_therapy	Additional.pharmaceutical.therapy	Age_数值
0.237376		TCGA-IN-8663-11A-01R-2402-13	Normal	TCGA-IN-8663	STAD
0.260592	low	TCGA-VQ-A91X-01A-12R-A414-31	Tumor	TCGA-VQ-A91X	STAD	Dead	289	Alive	289	Alive	289	Alive	289					T3	N2	M0	Stage III	Tumor free	No	CR	Male	White	>65	Not Otherwise Specified	R0	G3	Antrum/Distal	No	No	No	No	No		74
0.375051		TCGA-BR-6802-11A-01R-1884-13	Normal	TCGA-BR-6802	STAD
0.389725	low	TCGA-BR-8676-01A-11R-2402-13	Tumor	TCGA-BR-8676	STAD	Alive	229	Alive	229	Alive	229	Alive	229					T3	N3	M0	Stage III	Tumor free		CR	Male	White	<=65	Not Otherwise Specified	R0	G3	Antrum/Distal	No			No	No		59
0.44821		TCGA-IN-7806-11A-01R-2055-13	Normal	TCGA-IN-7806	STAD
0.49492	low	TCGA-HU-A4G9-01A-11R-A24K-31	Tumor	TCGA-HU-A4G9	STAD	Alive	736	Alive	736			Alive	736					T1	N0	M0	Stage I	Tumor free	No	SD	Female	Asian	>65	Tubular Type	R0	G2	Fundus/Body			No	No	No		67
0.503777	low	TCGA-BR-4294-01A-01R-1131-13	Tumor	TCGA-BR-4294	STAD	Alive	0	Alive	0			Alive	0					T2		M0					Male	White	<=65	Tubular Type		G2	Fundus/Body		No					65
0.514363	low	TCGA-IN-A6RJ-01A-21R-A33Y-31	Tumor	TCGA-IN-A6RJ	STAD	Alive	379	Alive	379	Alive	379	Alive	379					T1	N0	M0	Stage I	Tumor free	No	CR	Male	White	<=65	Not Otherwise Specified	R0	G3	Gastroesophageal Junction	Yes	Yes	No	Yes	No		64
0.557864	low	TCGA-HU-8244-01A-11R-2343-13	Tumor	TCGA-HU-8244	STAD	Alive	742	Alive	742	Alive	742	Alive	742					T1	N0	M0	Stage I	Tumor free	No	CR	Female	Asian	>65	Tubular Type	R0	G1	Fundus/Body	Yes		No	No	No		77
0.572031	low	TCGA-HU-A4H2-01A-11R-A251-31	Tumor	TCGA-HU-A4H2	STAD	Alive	394	Alive	394	Alive	394	Alive	394					T3	N3	M0	Stage III	Tumor free	No	CR	Female	Asian	<=65	Tubular Type	R0	G2	Antrum/Distal	No	No	No	No	No		58
0.602238	low	TCGA-CG-5726-01A-11R-1602-13	Tumor	TCGA-CG-5726	STAD	Dead	881	Alive	881			Alive	881					T1	N0	M0	Stage I	Tumor free			Male		>65	Not Otherwise Specified	R0	G2	Antrum/Distal	No	Yes		No			73
0.624857		TCGA-CG-5721-11A-01R-1602-13	Normal	TCGA-CG-5721	STAD
0.647055	low	TCGA-VQ-A91Z-01A-11R-A414-31	Tumor	TCGA-VQ-A91Z	STAD	Alive	1690	Alive	1690	Dead	1310	Dead	1310	1310	1	Locoregioal Recurrece		T3	N1	M0	Stage III	With tumor	Yes	CR	Female	White	>65	Tubular Type	R0	G2	Antrum/Distal	No	No	No	No	No		67
0.654307	low	TCGA-R5-A7ZR-01A-11R-A354-31	Tumor	TCGA-R5-A7ZR	STAD	Dead	185	Dead	185			Dead	185					T3		M0	Stage III	With tumor	No	PD	Female	Black or African American	>65	Tubular Type		G2	Fundus/Body			No	No	No		70
0.655841		TCGA-CG-5733-11A-01R-1602-13	Normal	TCGA-CG-5733	STAD
0.685472	low	TCGA-HU-A4H3-01A-21R-A251-31	Tumor	TCGA-HU-A4H3	STAD	Alive	882	Alive	882			Dead	410	410	1	Distat Metastasis	Other, specify	T4	N3	M0	Stage III	With tumor	Yes	PD	Female	Asian	<=65	Diffuse Type	R0	G3	Fundus/Body	No	No	No	No		Yes	56
0.690357	low	TCGA-CG-5732-01A-11R-1602-13	Tumor	TCGA-CG-5732	STAD	Dead	2100	Dead	2100			Dead	1949	1949	1			T2	N3	M0	Stage IV	With tumor	Yes		Male		>65	Not Otherwise Specified	R0	G2	Cardia/Proximal	No	Yes		No	No		66
0.704843		TCGA-CG-5728-11A-01R-1602-13	Normal	TCGA-CG-5728	STAD
0.709527		TCGA-IN-AB1X-11A-21R-A39E-31	Normal	TCGA-IN-AB1X	STAD
0.715053	low	TCGA-CD-A48A-01A-12R-A36D-31	Tumor	TCGA-CD-A48A	STAD	Alive	378	Alive	378	Alive	378	Alive	378					T3	N0	M0	Stage II	Tumor free	No	CR	Male	Asian	<=65	Not Otherwise Specified		G2	Cardia/Proximal	No				Yes		57
0.72732	low	TCGA-HU-A4GX-01A-12R-A251-31	Tumor	TCGA-HU-A4GX	STAD	Alive	616	Alive	616	Alive	616	Alive	616					T4	N2	M0	Stage III	Tumor free	No	CR	Female	Asian	>65	Diffuse Type	R0	G3	Antrum/Distal			No	No	No		70
0.739902	low	TCGA-VQ-A8DT-01A-11R-A36D-31	Tumor	TCGA-VQ-A8DT	STAD	Alive	1484	Alive	1484	Dead	1376	Dead	1376	1376	1	Distat Metastasis	Liver	T3	N3	M0	Stage III	With tumor	Yes	CR	Male		<=65	Not Otherwise Specified	R0	G3	Fundus/Body	No	No	No	No	Yes	Yes	43
0.759867	low	TCGA-CG-5718-01A-11R-1602-13	Tumor	TCGA-CG-5718	STAD	Dead	1095	Alive	1095			Alive	1095					T2	N1	M0	Stage II	Tumor free			Female		>65	Not Otherwise Specified	R0	G2	Fundus/Body	No		Yes	No	No		78
0.765399	low	TCGA-IN-AB1V-01A-21R-A414-31	Tumor	TCGA-IN-AB1V	STAD	Alive	479	Alive	479	Alive	479	Alive	479					T1	N0	M0	Stage I	Tumor free	No	CR	Male	White	<=65	Not Otherwise Specified	R0	G2	Gastroesophageal Junction	Yes			Yes	No		63
0.767747	low	TCGA-FP-8211-01A-11R-2343-13	Tumor	TCGA-FP-8211	STAD	Alive	413	Alive	413	Alive	413	Alive	413					T3	N1		Stage II	Tumor free	No	CR	Male	White	<=65	Not Otherwise Specified	R1	G2	Cardia/Proximal					Yes		62
0.785923	low	TCGA-HF-A5NB-01A-11R-A31P-31	Tumor	TCGA-HF-A5NB	STAD	Alive	928	Alive	928	Alive	928	Alive	928					T4	N3	M0	Stage III	Tumor free	No	CR	Female		>65	Mucinous Type	R1	G3	Antrum/Distal	No	No	No	No	Yes		75
0.78844	low	TCGA-D7-8573-01A-11R-2343-13	Tumor	TCGA-D7-8573	STAD	Alive	593	Alive	593	Alive	593	Alive	593					T3	N0	M0	Stage II	With tumor	No	CR	Male	White	<=65	Tubular Type	R0	G3	Fundus/Body	No	No	No	No	No	No	57
0.789824	low	TCGA-CD-8527-01A-11R-2343-13	Tumor	TCGA-CD-8527	STAD	Dead	218	Dead	218	Dead	159	Dead	159	159	1	Distat Metastasis	Liver;Lung	T2	N1	M0	Stage II	With tumor	Yes	CR	Female	Asian	>65	Not Otherwise Specified	R0	G2	Antrum/Distal	No				No	No	72
0.794939		TCGA-CG-5730-11A-01R-1602-13	Normal	TCGA-CG-5730	STAD
0.804454	low	TCGA-R5-A7ZI-01A-11R-A354-31	Tumor	TCGA-R5-A7ZI	STAD	Alive	2267	Alive	2267			Alive	2267					T4	N1	M1	Stage IV	Tumor free	No	CR	Female	White	<=65	Diffuse Type	R0	G3		Yes	Yes	No	No	No		44
0.833343	low	TCGA-IN-A6RO-01A-12R-A33Y-31	Tumor	TCGA-IN-A6RO	STAD	Dead		Dead				Dead	154	154	1	Distat Metastasis		T1	N0	M0	Stage I	With tumor	Yes	PD	Male	Asian	>65	Not Otherwise Specified	R0	G2	Gastroesophageal Junction					Yes	No	70
0.848177	low	TCGA-VQ-A8PH-01A-12R-A414-31	Tumor	TCGA-VQ-A8PH	STAD	Dead	389	Dead	389			Dead	377	377	1	Locoregioal Recurrece		T3	N3	M0	Stage III	With tumor	Yes	PD	Male	White	<=65	Tubular Type	R1	G2	Antrum/Distal	No	No	No	No	Yes		62
0.860362		TCGA-CG-5720-11A-01R-1602-13	Normal	TCGA-CG-5720	STAD
0.877727	low	TCGA-D7-A6EX-01A-11R-A31P-31	Tumor	TCGA-D7-A6EX	STAD	Alive	344	Alive	344	Alive	344	Alive	344					T3	N2	M0	Stage III	Tumor free	No	CR	Female	White	>65	Tubular Type	R0	G3	Antrum/Distal	No	No	No	No	No		72
0.901607	low	TCGA-VQ-AA6D-01A-11R-A414-31	Tumor	TCGA-VQ-AA6D	STAD	Alive	521	Alive	521	Alive	521	Alive	521					T4	N1	M0	Stage III	Tumor free	No	CR	Female		<=65	Tubular Type	R0	G2	Antrum/Distal	No	No	Yes	No	Yes		52
0.908238	low	TCGA-HU-A4GU-01A-11R-A251-31	Tumor	TCGA-HU-A4GU	STAD	Alive	200	Alive	200	Alive	200	Alive	200					T3	N1	M0	Stage II	Tumor free	No	CR	Male	Asian	>65	Diffuse Type	R0	G3	Antrum/Distal			No	Yes	No		73
0.921085		TCGA-BR-6453-11A-01R-1802-13	Normal	TCGA-BR-6453	STAD
0.933003	low	TCGA-HU-8238-01A-11R-2343-13	Tumor	TCGA-HU-8238	STAD	Alive	46	Alive	46	Alive	46	Alive	46					T3		M0		Tumor free	No	CR	Male	Asian	<=65	Tubular Type	R0	G2	Antrum/Distal				Yes	No		56
0.951037	low	TCGA-BR-8487-01A-11R-2402-13	Tumor	TCGA-BR-8487	STAD	Alive	34	Alive	34	Alive	34	Alive	34					T3	N0	M0	Stage II	Tumor free	No	CR	Female	White	<=65	Not Otherwise Specified	R0	G3	Antrum/Distal	No			No	No		64
0.951157	low	TCGA-HU-A4GC-01A-12R-A251-31	Tumor	TCGA-HU-A4GC	STAD	Alive	99	Alive	99			Alive	99					T4	N2	M0	Stage III	Tumor free	No	SD	Male	Asian	>65	Diffuse Type	R0	G3	Antrum/Distal			No	No	No		74
0.951923	low	TCGA-IN-A7NR-01A-11R-A354-31	Tumor	TCGA-IN-A7NR	STAD	Alive	198	Alive	198			Alive	198					T3	N3	M1	Stage IV	Tumor free	No	CR	Female	White	<=65	Not Otherwise Specified	R0	G3	Gastroesophageal Junction	Yes				No		64
0.953339	low	TCGA-CD-A4MH-01A-11R-A251-31	Tumor	TCGA-CD-A4MH	STAD	Alive	371	Alive	371	Alive	371	Alive	371					T3	N0	M0	Stage II	Tumor free	No	CR	Female	Asian	>65	Not Otherwise Specified		G2	Antrum/Distal					Yes		86
0.961842	low	TCGA-VQ-AA68-01A-11R-A414-31	Tumor	TCGA-VQ-AA68	STAD	Alive	1328	Alive	1328	Alive	1328	Alive	1328					T4	N3	M0	Stage III	Tumor free	No	CR	Female	White	<=65	Tubular Type	R0	G2	Gastroesophageal Junction	No	No	No	No	Yes		52
0.970254	low	TCGA-CG-5734-01A-11R-1602-13	Tumor	TCGA-CG-5734	STAD	Dead	243		243			Alive	243					T3	N1	M0	Stage III				Male		>65	Not Otherwise Specified	R0	G3	Fundus/Body	No			No			68
0.979361	low	TCGA-3M-AB46-01A-11R-A414-31	Tumor	TCGA-3M-AB46	STAD	Alive	1765	Alive	1765	Alive	1765	Alive	1765					T2	N0		Stage I	Tumor free	No	CR	Male	White	>65	Not Otherwise Specified		G2	Other	No		No	No	Yes		70
0.984687		TCGA-CG-5734-11A-01R-1602-13	Normal	TCGA-CG-5734	STAD
0.989811	low	TCGA-B7-5818-01A-11R-1602-13	Tumor	TCGA-B7-5818	STAD	Alive	356	Alive	356			Alive	356					T2	N0	M0	Stage I	Tumor free			Male	White	<=65	Diffuse Type	R0	G3	Fundus/Body					No		62
0.997581	low	TCGA-IN-A6RN-01A-12R-A33Y-31	Tumor	TCGA-IN-A6RN	STAD	Alive	594	Alive	594	Alive	594	Alive	594					T1	N2	M0	Stage II	Tumor free	No	CR	Female	White	>65	Not Otherwise Specified	R0	G2	Gastroesophageal Junction	Yes			Yes	No		72
1.01744		TCGA-BR-6457-11A-01R-1802-13	Normal	TCGA-BR-6457	STAD
1.01892	low	TCGA-D7-A6EV-01A-11R-A31P-31	Tumor	TCGA-D7-A6EV	STAD	Alive	342	Alive	342	Alive	342	Alive	342					T2	N2	M0	Stage II	Tumor free	No	CR	Female	White	>65	Not Otherwise Specified	R0	G3	Antrum/Distal	No	No	No	No	No		71
1.02191	low	TCGA-D7-6526-01A-11R-1802-13	Tumor	TCGA-D7-6526	STAD	Alive	523	Alive	523	Alive	523	Alive	523					T3	N2	M0	Stage III	Tumor free	No	CR	Female	White	>65	Tubular Type	R0	G2	Fundus/Body		No		No	No		67
1.03186	low	TCGA-VQ-A8PX-01A-12R-A414-31	Tumor	TCGA-VQ-A8PX	STAD	Alive	1964	Alive	1964	Alive	1964	Alive	1964					T1	N0	M0	Stage I	Tumor free	No	CR	Male		<=65	Not Otherwise Specified	R0	G2	Other	No	No	No	No	No		51
1.04059		TCGA-BR-6454-11A-01R-1802-13	Normal	TCGA-BR-6454	STAD
1.04981	low	TCGA-BR-8690-01A-11R-2402-13	Tumor	TCGA-BR-8690	STAD	Alive	325	Alive	325	Alive	325	Alive	325					T3	N3	M0	Stage III	Tumor free	No	CR	Female	White	<=65	Not Otherwise Specified	R0	G2	Cardia/Proximal	No			No	No		54
1.05326	low	TCGA-CG-5725-01A-11R-1602-13	Tumor	TCGA-CG-5725	STAD	Dead	457	Dead	457			Dead	153	153	1			T2	N0	M0	Stage I	With tumor	Yes	PD	Male		>65	Not Otherwise Specified	R0	G3	Cardia/Proximal	No		No	No	No		72
1.05719	low	TCGA-BR-A4PF-01A-11R-A251-31	Tumor	TCGA-BR-A4PF	STAD	Alive	35	Alive	35	Alive	35	Alive	35					T4	N2	M0	Stage III	Tumor free	No	CR	Male	White	>65	Not Otherwise Specified	R0	G3	Antrum/Distal					No		72
1.06136	low	TCGA-D7-A74A-01A-11R-A32D-31	Tumor	TCGA-D7-A74A	STAD	Alive	607	Alive	607	Alive	607	Alive	607					T3	N2	M0	Stage III	Tumor free	No	CR	Female	White	<=65	Tubular Type	R0	G2	Cardia/Proximal	No	No	No	No	No		61
1.06211	low	TCGA-BR-8687-01A-11R-2402-13	Tumor	TCGA-BR-8687	STAD	Dead	250	Dead	250			Dead	250					T4	N2	M0	Stage III	With tumor	No	SD	Female	White	>65	Not Otherwise Specified	R1	G3	Cardia/Proximal					No		67
1.07829	low	TCGA-CD-5799-01A-11R-1602-13	Tumor	TCGA-CD-5799	STAD	Alive	396	Alive	396	Alive	396	Alive	396					T2	N1	M0	Stage II	Tumor free	No	CR	Male	Asian	<=65	Not Otherwise Specified		G3	Antrum/Distal					No		45
1.09731	low	TCGA-BR-6710-01A-11R-1884-13	Tumor	TCGA-BR-6710	STAD	Alive	273	Alive	273	Alive	273	Alive	273					T2	N0	M0	Stage I	Tumor free	No	CR	Male	White	<=65	Not Otherwise Specified	R0	G2	Gastroesophageal Junction					No		41
1.09788	low	TCGA-VQ-A91E-01A-31R-A414-31	Tumor	TCGA-VQ-A91E	STAD	Alive	664	Alive	664	Alive	664	Alive	664					T4	N0	M0	Stage III	Tumor free	No	CR	Female	White	>65	Tubular Type	R0	G3	Antrum/Distal	No	No	No	No	Yes		67
1.10326	low	TCGA-VQ-A91V-01A-11R-A414-31	Tumor	TCGA-VQ-A91V	STAD	Alive	1297	Alive	1297			Dead	504	504	1	Distat Metastasis	Lung	T3	N2	M0	Stage III	With tumor	Yes	PD	Male		<=65	Tubular Type	R0	G2	Gastroesophageal Junction	No	No	No	Yes	Yes	Yes	58
1.10741	low	TCGA-D7-A4YX-01A-11R-A251-31	Tumor	TCGA-D7-A4YX	STAD	Alive	1108	Alive	1108	Alive	1108	Alive	1108					T3	N1	M0	Stage II	Tumor free	No	CR	Male	White	<=65	Not Otherwise Specified	R0	G3	Fundus/Body	No	No	No	No	No		63
1.10897	low	TCGA-IN-8462-01A-11R-2343-13	Tumor	TCGA-IN-8462	STAD	Alive	572	Alive	572			Dead	270	270	1	Distat Metastasis		T2	N1	M0	Stage II	With tumor	Yes	PD	Male	White	>65	Not Otherwise Specified	R0	G2	Gastroesophageal Junction	No	No	No	No	No	Yes	80
1.10908	low	TCGA-CD-5801-01A-11R-1602-13	Tumor	TCGA-CD-5801	STAD	Dead	401	Dead	401			Dead	401					T3	N1	M0	Stage III	With tumor	No	PD	Male	Asian	>65	Not Otherwise Specified	R0	G3	Antrum/Distal					No		69
1.12194	low	TCGA-BR-7717-01A-11R-2055-13	Tumor	TCGA-BR-7717	STAD	Dead	552	Alive	552			Alive	552					T4	N1	M0	Stage IV	Tumor free	No	CR	Male	White	<=65	Not Otherwise Specified	R0	G2	Cardia/Proximal					No		63
1.12372	low	TCGA-VQ-AA6A-01A-11R-A414-31	Tumor	TCGA-VQ-AA6A	STAD	Alive	1184	Alive	1184	Alive	1184	Alive	1184					T4	N3	M0	Stage III	Tumor free	No	CR	Male	White	<=65	Not Otherwise Specified	R0	G2	Gastroesophageal Junction	No	No	No	No	Yes		56
1.13408	low	TCGA-HU-A4H8-01A-11R-A251-31	Tumor	TCGA-HU-A4H8	STAD	Alive	428		428	Dead	354	Dead	354	354	1	Distat Metastasis		T1	N1	M0	Stage I	With tumor	Yes	CR	Male	Asian	>65	Tubular Type	R0	G2	Antrum/Distal			No	Yes	No	Yes	77
1.13933	low	TCGA-CG-5721-01A-11R-1602-13	Tumor	TCGA-CG-5721	STAD	Alive	183	Alive	183			Alive	183					T4	N1	M0	Stage IV	Tumor free	No	CR	Male		<=65	Not Otherwise Specified	R0	G3	Antrum/Distal	No	Yes	Yes	No	No		58
1.14487	low	TCGA-D7-6519-01A-11R-1802-13	Tumor	TCGA-D7-6519	STAD	Alive	625	Alive	625			Dead	429	429	1	Distat Metastasis	Liver	T2	N1	M0		With tumor	Yes	PD	Female	White	<=65	Diffuse Type	R0	G3	Cardia/Proximal	No	No	No	No	Yes	Yes	64
1.15029	low	TCGA-BR-7722-01A-31R-2203-13	Tumor	TCGA-BR-7722	STAD	Dead	466	Alive	466	Alive	466	Alive	466					T3	N1	M0	Stage II	Tumor free	No	CR	Male	White	<=65	Not Otherwise Specified	R0	G3	Gastroesophageal Junction					No		62
1.15718	low	TCGA-HU-A4H0-01A-11R-A251-31	Tumor	TCGA-HU-A4H0	STAD	Alive	64	Alive	64	Alive	64	Alive	64					T4	N3	M0	Stage III	Tumor free	No	CR	Male	Asian	>65	Diffuse Type	R0	G3	Fundus/Body	Yes		No	No	No	No	72
1.16591	low	TCGA-CG-5716-01A-21R-1802-13	Tumor	TCGA-CG-5716	STAD	Alive	0	Alive	0			Alive	0					T4	N2	M1	Stage IV	With tumor			Male		>65	Not Otherwise Specified	R2	G2	Antrum/Distal							86
1.17463	low	TCGA-D7-5577-01A-01R-1602-13	Tumor	TCGA-D7-5577	STAD	Dead	782	Dead	782			Dead	376	376	1	Distat Metastasis;Locoregioal Recurrece	Other, specify;	T2	N3	M0	Stage III	With tumor	Yes	PD	Female	White	<=65	Tubular Type	R0	G2	Cardia/Proximal	No		No	No	No	No	53
1.18014	low	TCGA-BR-8483-01A-31R-2402-13	Tumor	TCGA-BR-8483	STAD	Alive	164	Alive	164			Alive	164					T3	N2	M0	Stage III	Tumor free			Male	White	<=65	Not Otherwise Specified	R0	G2	Antrum/Distal	No			No	No		59
1.18293		TCGA-IP-7968-11A-01R-2203-13	Normal	TCGA-IP-7968	STAD
1.18921	low	TCGA-VQ-A8DV-01A-12R-A36D-31	Tumor	TCGA-VQ-A8DV	STAD	Dead	403	Dead	403			Dead	288	288	1	Distat Metastasis	Liver	T2	N0	M0	Stage I	With tumor	Yes	PD	Male	White	<=65	Not Otherwise Specified	R0	G2	Antrum/Distal	No	No	No	No	No		48
1.19007		TCGA-HU-A4GN-11A-12R-A251-31	Normal	TCGA-HU-A4GN	STAD
1.19504	low	TCGA-CG-5723-01A-11R-1602-13	Tumor	TCGA-CG-5723	STAD	Alive	3196	Alive	3196			Alive	3196					T2	N1	M0	Stage II				Male		>65	Not Otherwise Specified	R0	G3	Cardia/Proximal	No			No	No		83
1.19829	low	TCGA-CD-A4MG-01A-11R-A251-31	Tumor	TCGA-CD-A4MG	STAD	Dead	200	Dead	200	Dead	74	Dead	74	74	1	Locoregioal Recurrece		T3	N0	M0	Stage II	With tumor	Yes	CR	Male	Asian	>65	Diffuse Type		G3	Cardia/Proximal					No	No	76
1.20955		TCGA-BR-7703-11A-01R-2055-13	Normal	TCGA-BR-7703	STAD
1.22002		TCGA-IN-AB1V-11A-11R-A414-31	Normal	TCGA-IN-AB1V	STAD
1.23506	low	TCGA-R5-A7ZF-01A-11R-A354-31	Tumor	TCGA-R5-A7ZF	STAD	Dead	259	Dead	259			Dead	259					T4	N1	M1	Stage IV	With tumor	No	PD	Female	Black or African American	<=65	Tubular Type		G2	Antrum/Distal	No	No	No	No	No		65
1.23544	low	TCGA-CD-8535-01A-11R-2343-13	Tumor	TCGA-CD-8535	STAD	Alive	390	Alive	390	Alive	390	Alive	390					T3	N1	M0	Stage III	Tumor free	No	CR	Male	Asian	<=65	Not Otherwise Specified	R0	G3	Fundus/Body	No				No		59
1.24199	low	TCGA-BR-8295-01A-11R-2343-13	Tumor	TCGA-BR-8295	STAD	Dead	67	Dead	67			Dead	67					T4	N0	M0	Stage II	With tumor	No	PD	Female	White	<=65	Not Otherwise Specified	R0	G3	Fundus/Body					No		60
1.24508	low	TCGA-VQ-A8P2-01A-11R-A36D-31	Tumor	TCGA-VQ-A8P2	STAD	Alive	1160	Alive	1160	Alive	1160	Alive	1160					T4	N1	M0	Stage III	Tumor free	No	CR	Male	White	>65	Mucinous Type	R0	G2	Fundus/Body	No	No	No	No	Yes		68
1.25823	low	TCGA-HU-A4G3-01A-11R-A24K-31	Tumor	TCGA-HU-A4G3	STAD	Alive	170	Alive	170			Alive	170					T2	N2	M0	Stage II	Tumor free	No	SD	Male	Asian	<=65	Tubular Type	R0	G2	Antrum/Distal			No	No	No		54
1.26094	low	TCGA-IN-A6RR-01A-12R-A32D-31	Tumor	TCGA-IN-A6RR	STAD	Dead	205	Alive	205			Alive	205					T3	N1	M0		Tumor free	No		Male	White	>65	Not Otherwise Specified	R0	G3	Gastroesophageal Junction					No		84
1.26353	low	TCGA-BR-A4CR-01A-11R-A24K-31	Tumor	TCGA-BR-A4CR	STAD	Alive	0	Alive	0	Alive	0	Alive	0					T4	N3	M0	Stage III	Tumor free	No	CR	Female	White	>65	Not Otherwise Specified	R0	G3	Fundus/Body					No		70
1.27061	low	TCGA-CD-8533-01A-11R-2343-13	Tumor	TCGA-CD-8533	STAD	Alive	468	Alive	468	Dead	226	Dead	226	226	1	Distat Metastasis	Other, specify	T3	N0	M0	Stage II	With tumor	Yes	CR	Male	Asian	<=65	Not Otherwise Specified	R0	G3	Antrum/Distal	No				No	Yes	48
1.27193		TCGA-BR-7851-11A-01R-2203-13	Normal	TCGA-BR-7851	STAD
1.27538	low	TCGA-VQ-A8DU-01A-11R-A36D-31	Tumor	TCGA-VQ-A8DU	STAD	Dead	166	Dead	166			Dead	158	158	1	Distat Metastasis	Liver	T3	N2	M0	Stage III	With tumor	Yes	PD	Male	White	<=65	Tubular Type	R0	G2	Antrum/Distal	No	No	No	No	No		63
1.28263	low	TCGA-BR-6707-01A-11R-1884-13	Tumor	TCGA-BR-6707	STAD	Alive	491	Alive	491	Dead	426	Dead	426	426	1	Locoregioal Recurrece		T3	N0	M0	Stage II	With tumor	Yes	CR	Male	White	>65	Not Otherwise Specified	R0	G3	Fundus/Body					No	Yes	75
1.28897	low	TCGA-BR-7704-01A-11R-2055-13	Tumor	TCGA-BR-7704	STAD	Alive	1072	Alive	1072	Alive	1072	Alive	1072					T3	N0	M0	Stage II	Tumor free	No	CR	Female	White	>65	Not Otherwise Specified	R0	G3	Fundus/Body					No		69
1.29546	low	TCGA-HU-A4H5-01A-21R-A251-31	Tumor	TCGA-HU-A4H5	STAD	Alive	724	Alive	724	Alive	724	Alive	724					T2	N0	M0	Stage I	Tumor free	No	CR	Male	Asian	>65	Papillary Type	R0		Fundus/Body	Yes		No	No	No		71
1.29857	low	TCGA-IN-A6RI-01A-11R-A32D-31	Tumor	TCGA-IN-A6RI	STAD	Alive	559	Alive	559	Alive	559	Alive	559					T1	N0	M0	Stage I	Tumor free	No	CR	Male	White	<=65	Not Otherwise Specified	R0	G2	Gastroesophageal Junction	Yes			Yes	No		45
1.31003		TCGA-HU-8238-11A-01R-2343-13	Normal	TCGA-HU-8238	STAD
1.31034	low	TCGA-BR-A4J6-01A-11R-A251-31	Tumor	TCGA-BR-A4J6	STAD	Alive	20	Alive	20	Alive	20	Alive	20					T3	N0	M0	Stage II	Tumor free	No	CR	Female	White	>65	Not Otherwise Specified	R0	G2	Cardia/Proximal	No	No		No	No		69
1.31596	low	TCGA-BR-8361-01A-11R-2343-13	Tumor	TCGA-BR-8361	STAD	Alive	946	Alive	946	Alive	946	Alive	946					T4	N2	M0	Stage III	Tumor free	No	CR	Female	White	>65	Not Otherwise Specified	R0	G3	Fundus/Body					No		71
1.31732		TCGA-BR-7715-11A-01R-2055-13	Normal	TCGA-BR-7715	STAD
1.33699	low	TCGA-CD-8525-01A-11R-2343-13	Tumor	TCGA-CD-8525	STAD	Alive	383	Alive	383	Alive	383	Alive	383					T3	N1	M0	Stage III	Tumor free	No	CR	Female	Asian	>65	Mucinous Type	R0	G3	Antrum/Distal	No				Yes		82
1.34329	low	TCGA-CG-5724-01A-11R-1602-13	Tumor	TCGA-CG-5724	STAD	Dead	366	Dead	366			Dead	122	122	1			T3	N3	M1	Stage IV	With tumor	Yes	PD	Male		<=65	Diffuse Type	R2	G3	Antrum/Distal	No			No	No		59
1.35361	low	TCGA-BR-8589-01A-11R-2402-13	Tumor	TCGA-BR-8589	STAD	Alive	825	Alive	825	Alive	825	Alive	825					T4	N1	M0	Stage III	Tumor free	No	CR	Male	White	<=65	Not Otherwise Specified	R0	G3	Fundus/Body					No		56
1.35694	low	TCGA-D7-6520-01A-11R-1802-13	Tumor	TCGA-D7-6520	STAD	Alive	573	Alive	573			Dead	46	46	1	Distat Metastasis	Liver	T2	N2	M0	Stage III	With tumor	Yes	PD	Male	White	<=65	Tubular Type	R0	G3	Antrum/Distal	No	No		No	No	Yes	53
1.3577	low	TCGA-VQ-AA69-01A-11R-A414-31	Tumor	TCGA-VQ-AA69	STAD	Alive	864	Alive	864	Alive	864	Alive	864					T3	N2	M0	Stage III	Tumor free	No	CR	Male	White	<=65	Not Otherwise Specified	R0	G2	Gastroesophageal Junction	No	No	No	No	Yes		35
1.3595	low	TCGA-CG-5717-01A-11R-1602-13	Tumor	TCGA-CG-5717	STAD	Dead	212	Dead	212			Dead	120	120	1			T2	N1	M0	Stage II	With tumor	Yes	PD	Male		<=65	Not Otherwise Specified	R0	G3	Cardia/Proximal	Yes		No	No	No		58
1.3614	low	TCGA-BR-6454-01A-11R-1802-13	Tumor	TCGA-BR-6454	STAD	Alive	0	Alive	0			Alive	0					T3	N0	M0	Stage II				Male	White	<=65	Not Otherwise Specified	R0	G3	Cardia/Proximal							58
1.36922	low	TCGA-B7-A5TJ-01A-11R-A31P-31	Tumor	TCGA-B7-A5TJ	STAD	Alive	335	Alive	335	Alive	335	Alive	335					T4		M0	Stage II	Tumor free	No	CR	Male	White	>65	Not Otherwise Specified		G1	Fundus/Body	Yes	Yes	Yes		No		74
1.38233	low	TCGA-KB-A6F7-01A-12R-A32D-31	Tumor	TCGA-KB-A6F7	STAD	Alive	1935	Alive	1935	Alive	1935	Alive	1935					T1	N1	M0	Stage I	Tumor free	No	CR	Female		<=65	Not Otherwise Specified	R0	G3	Fundus/Body				No	Yes		54
1.38585		TCGA-CG-5722-11A-02R-1602-13	Normal	TCGA-CG-5722	STAD
1.38633	low	TCGA-IN-8663-01A-11R-2402-13	Tumor	TCGA-IN-8663	STAD	Dead	103	Alive	103			Alive	103					T2	N2	M0	Stage II	Tumor free	No		Male	White	>65	Not Otherwise Specified	R0	G3	Gastroesophageal Junction				Yes	No		68
1.39068	low	TCGA-HU-A4HD-01A-11R-A251-31	Tumor	TCGA-HU-A4HD	STAD	Alive	1016	Alive	1016			Alive	1016					T3	N2	M0	Stage III	Tumor free	No	SD	Male	Asian	>65	Tubular Type	R0	G2	Antrum/Distal	No	No	No	No	No		73
1.40456	low	TCGA-HU-A4G8-01A-11R-A251-31	Tumor	TCGA-HU-A4G8	STAD	Alive	690	Alive	690	Alive	690	Alive	690					T3	N1	M0	Stage II	Tumor free	No	CR	Female	Asian	>65	Diffuse Type		G3	Antrum/Distal	Yes		No	No	No		71
1.40542	low	TCGA-HU-A4HB-01A-12R-A251-31	Tumor	TCGA-HU-A4HB	STAD	Dead	477	Dead	477	Dead	390	Dead	390	390	1	Distat Metastasis		T2	N2	M0	Stage II	With tumor	Yes	CR	Male	Asian	>65	Diffuse Type	R0	G3	Antrum/Distal			No	No	No	Yes	68
1.40644	low	TCGA-BR-4371-01A-01R-1157-13	Tumor	TCGA-BR-4371	STAD	Alive	0	Alive	0			Alive	0					T2		M0					Female	White	>65	Not Otherwise Specified		G1			No					71
1.40912	low	TCGA-BR-A4CS-01A-11R-A24K-31	Tumor	TCGA-BR-A4CS	STAD	Dead	45	Alive	45	Alive	45	Alive	45					T4	N3	M0	Stage III	Tumor free	No	CR	Male	White	>65	Not Otherwise Specified	R0	G3	Fundus/Body					No		77
1.41345	low	TCGA-CG-4437-01A-01R-1802-13	Tumor	TCGA-CG-4437	STAD	Alive	245	Alive	245	Alive	245	Alive	245					T2	N1	M0	Stage II	Tumor free	No	CR	Male		>65	Not Otherwise Specified	R0	G2	Cardia/Proximal					No		83
1.42271	low	TCGA-CG-4442-01A-01R-1157-13	Tumor	TCGA-CG-4442	STAD	Alive	0	Alive	0			Alive	0					T2	N0	M0	Stage I	Tumor free			Male		>65	Not Otherwise Specified	R0	G3	Antrum/Distal							85
1.42696	low	TCGA-FP-A8CX-01A-11R-A36D-31	Tumor	TCGA-FP-A8CX	STAD	Alive	7	Alive	7			Alive	7					T4	N3		Stage III	Tumor free	No		Male	White	<=65	Signet Ring Type	R0	G3	Fundus/Body	Yes	Yes	No	No			60
1.44284	low	TCGA-BR-7197-01A-11R-2203-13	Tumor	TCGA-BR-7197	STAD	Alive	280	Alive	280	Alive	280	Alive	280					T3	N0	M0	Stage II	Tumor free	No	CR	Male	White	>65	Not Otherwise Specified	R0		Antrum/Distal					No		69
1.44614	low	TCGA-BR-8368-01A-11R-2343-13	Tumor	TCGA-BR-8368	STAD	Alive	131	Alive	131	Alive	131	Alive	131					T2	N0	M0	Stage I	Tumor free	No	CR	Female	White	>65	Not Otherwise Specified	R0	G3	Fundus/Body					No		84
1.44887	low	TCGA-CD-5804-01A-12R-2055-13	Tumor	TCGA-CD-5804	STAD	Alive	368	Alive	368	Alive	368	Alive	368					T3	N1	M0		Tumor free	No	CR	Male	Asian	>65	Not Otherwise Specified	R0	G2	Antrum/Distal		No	No	No	No		90
1.4492	low	TCGA-F1-6875-01A-11R-2055-13	Tumor	TCGA-F1-6875	STAD	Dead	2197	Alive	2197	Alive	2197	Alive	2197					T2	N0	M0	Stage I	Tumor free	No	CR	Male	Black or African American	>65	Not Otherwise Specified	R0	G2	Antrum/Distal					No		79
1.45295	low	TCGA-R5-A7ZE-01B-11R-A354-31	Tumor	TCGA-R5-A7ZE	STAD	Dead	554	Dead	554			Dead	554					T3	N2	M0	Stage III	With tumor	No	PD	Female	White	>65	Tubular Type		G2	Gastroesophageal Junction	Yes	Yes	No	No	No		66
1.45588	low	TCGA-BR-8680-01A-11R-2402-13	Tumor	TCGA-BR-8680	STAD	Alive	972	Alive	972			Alive	972					T4	N2	M1	Stage IV	Tumor free	No	CR	Male	Asian	<=65	Tubular Type	R0	G2	Antrum/Distal	No			No	No		45
1.4616	low	TCGA-BR-A4QL-01A-31R-A251-31	Tumor	TCGA-BR-A4QL	STAD	Dead	491	Alive	491	Alive	491	Alive	491					T3	N3	M0	Stage III	Tumor free	No	CR	Female	White	>65	Not Otherwise Specified	R0	G2	Antrum/Distal	No	No	No	No	No		75
1.46325	low	TCGA-D7-A6F0-01A-11R-A31P-31	Tumor	TCGA-D7-A6F0	STAD	Alive	678	Alive	678	Alive	678	Alive	678					T2	N0	M0	Stage I	Tumor free	No	CR	Female	White	>65	Not Otherwise Specified	R0	G3	Cardia/Proximal	No	No	No	No	No		79
1.47336	low	TCGA-VQ-A8PU-01A-12R-A414-31	Tumor	TCGA-VQ-A8PU	STAD	Dead	832	Alive	832	Alive	832	Alive	832					T4	N1	M0	Stage III	Tumor free	No	CR	Female	White	>65	Tubular Type	R0	G3	Fundus/Body	No	No	No	No	Yes		72
1.48063	low	TCGA-BR-7707-01A-11R-2055-13	Tumor	TCGA-BR-7707	STAD	Alive	1090	Alive	1090	Alive	1090	Alive	1090					T2	N0	M0	Stage I	Tumor free	No	CR	Female	White	>65	Not Otherwise Specified	R0	G3	Fundus/Body					No		69
1.48706	low	TCGA-BR-4267-01A-01R-1131-13	Tumor	TCGA-BR-4267	STAD	Dead	188		188			Alive	188					T2	N0	M0	Stage I		No		Male	White	<=65	Not Otherwise Specified		G2			No			No		51
1.49553		TCGA-BR-7717-11A-01R-2055-13	Normal	TCGA-BR-7717	STAD
1.5049	low	TCGA-CG-4466-01A-01R-1157-13	Tumor	TCGA-CG-4466	STAD	Alive	577	Alive	577	Alive	577	Alive	577					T2	N0	M0	Stage I	Tumor free	No	CR	Female		>65	Not Otherwise Specified	R0	G2	Cardia/Proximal					No		81
1.5107	low	TCGA-HU-A4H6-01A-11R-A251-31	Tumor	TCGA-HU-A4H6	STAD	Alive	644	Alive	644	Alive	644	Alive	644					T3	N2	M0	Stage III	With tumor	No	CR	Female	Asian	>65	Tubular Type	R0	G2	Antrum/Distal	No		No	No	No		72
1.51921	low	TCGA-CD-5800-01A-11R-1602-13	Tumor	TCGA-CD-5800	STAD	Alive	400	Alive	400	Alive	400	Alive	400					T3	N0	M0	Stage II	Tumor free	No	CR	Female	Asian	<=65	Papillary Type	R0	G1	Antrum/Distal					No		51
1.522		TCGA-BR-8060-11A-01R-2343-13	Normal	TCGA-BR-8060	STAD
1.52234	low	TCGA-IN-7806-01A-11R-2055-13	Tumor	TCGA-IN-7806	STAD	Alive	1106	Alive	1106	Alive	1106	Alive	1106					T3	N1	M0	Stage II	Tumor free	No	CR	Male	White	<=65	Diffuse Type	R0	G3	Gastroesophageal Junction	Yes	Yes	No	No	No		50
1.52494	low	TCGA-IN-A6RL-01A-11R-A32D-31	Tumor	TCGA-IN-A6RL	STAD	Dead	406	Dead	406	Dead	307	Dead	307	307	1	Distat Metastasis		T2	N1	M0		With tumor	Yes	CR	Male	White	>65	Not Otherwise Specified	R0	G2	Gastroesophageal Junction					No		84
1.55442	low	TCGA-IN-AB1X-01A-11R-A39E-31	Tumor	TCGA-IN-AB1X	STAD	Alive	411	Alive	411	Alive	411	Alive	411					T3	N0	M0	Stage II	Tumor free	No	CR	Female	White	>65	Not Otherwise Specified	R0	G3	Gastroesophageal Junction					No		78
1.56066	low	TCGA-BR-8372-01A-11R-2343-13	Tumor	TCGA-BR-8372	STAD	Alive	951	Alive	951	Alive	951	Alive	951					T4	N3	M0	Stage III	Tumor free	No	CR	Male	White	<=65	Not Otherwise Specified	R0	G3	Fundus/Body					No		63
1.56889	low	TCGA-IN-A7NT-01A-21R-A354-31	Tumor	TCGA-IN-A7NT	STAD	Alive	323	Alive	323	Alive	323	Alive	323					T3	N1	M0	Stage II	Tumor free	No	CR	Female	White	>65	Not Otherwise Specified	R0	G3	Gastroesophageal Junction	Yes	Yes			No		73
1.56973	low	TCGA-D7-A6F2-01A-12R-A31P-31	Tumor	TCGA-D7-A6F2	STAD	Alive	476	Alive	476	Alive	476	Alive	476					T2	N0	M0	Stage I	Tumor free	No	CR	Male	White	<=65	Tubular Type	R0	G3	Fundus/Body	No	No			No		62
1.58435	low	TCGA-BR-A4J4-01A-12R-A251-31	Tumor	TCGA-BR-A4J4	STAD	Alive	16	Alive	16			Alive	16					T4	N2	M0	Stage III	Tumor free			Male	Asian	<=65	Not Otherwise Specified	R0	G3	Antrum/Distal	No			No			39
1.58719	low	TCGA-SW-A7EB-01A-11R-A354-31	Tumor	TCGA-SW-A7EB	STAD	Alive	176	Alive	176			Alive	176					T3	N2	M0	Stage III	Tumor free	No	PD	Male	White	<=65	Mucinous Type	R0	G2	Antrum/Distal	Yes	Yes		No	No	No	45
1.58992		TCGA-BR-7716-11A-01R-2055-13	Normal	TCGA-BR-7716	STAD
1.59792	low	TCGA-BR-6455-01A-11R-1802-13	Tumor	TCGA-BR-6455	STAD	Dead	422	Dead	422			Dead	385	385	1	Distat Metastasis	Liver	T3	N1	M0	Stage II	With tumor	Yes	SD	Male	White	<=65	Not Otherwise Specified	R0	G3	Fundus/Body					No	No	59
1.60437	low	TCGA-HJ-7597-01A-21R-2203-13	Tumor	TCGA-HJ-7597	STAD	Dead	805	Dead	805	Dead	231	Dead	231	231	1	Distat Metastasis;Locoregioal Recurrece	Other, specify	T2	N0		Stage I	With tumor	Yes	CR	Female	White	>65	Signet Ring Type	R0	G3	Fundus/Body	Yes	Yes	No	Yes	No	Yes	71
1.62512	low	TCGA-D7-8575-01A-11R-2343-13	Tumor	TCGA-D7-8575	STAD	Dead	554	Dead	554	Dead	427	Dead	427	427	1	Distat Metastasis	Peritoneal Surfaces	T3	N2	M0	Stage III	With tumor	Yes	CR	Male	White	>65	Tubular Type	R0	G3	Fundus/Body	No	No	No	No	No	No	75
1.62685	low	TCGA-BR-A4J8-01A-11R-A251-31	Tumor	TCGA-BR-A4J8	STAD	Alive	411	Alive	411	Alive	411	Alive	411					T3	N3	M0	Stage III	Tumor free	No	CR	Female	White	>65	Not Otherwise Specified	R0	G3	Cardia/Proximal	No	No		No	No		71
1.6288		TCGA-FP-7735-11A-01R-2055-13	Normal	TCGA-FP-7735	STAD
1.63044	low	TCGA-FP-7735-01A-11R-2055-13	Tumor	TCGA-FP-7735	STAD	Dead	106	Alive	106	Alive	106	Alive	106					T2	N0		Stage I	Tumor free	No	CR	Male	Black or African American	>65	Not Otherwise Specified	R0	G2	Fundus/Body	Yes	Yes			No		77
1.63715	low	TCGA-CD-5798-01A-11R-1602-13	Tumor	TCGA-CD-5798	STAD	Alive	408	Alive	408	Alive	408	Alive	408					T3	N0	M0	Stage II	Tumor free	No	CR	Male	Asian	>65	Mucinous Type		G2	Antrum/Distal					No		82
1.64684	low	TCGA-VQ-AA6G-01A-11R-A414-31	Tumor	TCGA-VQ-AA6G	STAD	Dead	792	Dead	792			Dead	469	469	1	Distat Metastasis	Lung	T3	N0	M0	Stage II	With tumor	Yes	PD	Male	White	>65	Not Otherwise Specified	R0	G2	Cardia/Proximal	No	No	No	No	No		68
1.66537	low	TCGA-VQ-A925-01A-11R-A414-31	Tumor	TCGA-VQ-A925	STAD	Dead	138	Dead	138			Dead	138					T3	N2	M0	Stage III	With tumor	No	PD	Male	White	>65	Tubular Type	R2	G2	Antrum/Distal	No	No	No	No	No		66
1.6662	low	TCGA-CD-8532-01A-11R-2343-13	Tumor	TCGA-CD-8532	STAD	Dead	354	Dead	354	Dead	282	Dead	282	282	1	Locoregioal Recurrece		T3	N0	M0	Stage II	With tumor	Yes	CR	Male	Asian	<=65	Not Otherwise Specified	R0	G2	Cardia/Proximal	No				No	No	52
1.66692	low	TCGA-CD-A489-01A-11R-A24K-31	Tumor	TCGA-CD-A489	STAD	Dead	344	Dead	344	Dead	277	Dead	277	277	1	Locoregioal Recurrece		T3	N0	M0	Stage II	With tumor	Yes	CR	Male	Asian	<=65	Diffuse Type		G3	Antrum/Distal	No				No	No	58
1.6821	low	TCGA-D7-6527-01A-11R-1802-13	Tumor	TCGA-D7-6527	STAD	Dead	312	Dead	312			Dead	75	75	1	Distat Metastasis	Liver	T2	N1	M0	Stage II	With tumor	Yes	PD	Male	White	<=65	Papillary Type	R0	G2	Cardia/Proximal	No	No		No	Yes	No	62
1.69233	low	TCGA-CD-A48C-01A-11R-A24K-31	Tumor	TCGA-CD-A48C	STAD	Dead	353	Dead	353	Dead	230	Dead	230	230	1	Locoregioal Recurrece		T3	N1	M0	Stage II	With tumor	Yes	CR	Female	Asian	>65	Not Otherwise Specified		G3	Antrum/Distal	No				No	No	79
1.70184	low	TCGA-CD-A486-01A-11R-A24K-31	Tumor	TCGA-CD-A486	STAD	Dead	192	Dead	192	Dead	79	Dead	79	79	1	Distat Metastasis	Liver	T3	N0	M0	Stage II	With tumor	Yes	CR	Male	Asian	>65	Not Otherwise Specified		G2	Cardia/Proximal	No	No			No	No	68
1.70671	low	TCGA-HU-8249-01A-11R-A36D-31	Tumor	TCGA-HU-8249	STAD	Alive	881	Alive	881	Alive	881	Alive	881					T3	N2	M0	Stage III	Tumor free	No	CR	Male	Asian	>65	Tubular Type	R0	G2	Fundus/Body	Yes		No	No	No		76
1.71	low	TCGA-BR-A44T-01A-32R-A24K-31	Tumor	TCGA-BR-A44T	STAD	Alive	1038	Alive	1038	Dead	682	Dead	682	682	1	Locoregioal Recurrece		T3	N0	M0	Stage II	With tumor	Yes	CR	Female	White	<=65	Diffuse Type	R0	G3	Cardia/Proximal	No			No	No	Yes	53
1.72413	low	TCGA-BR-6453-01A-11R-1802-13	Tumor	TCGA-BR-6453	STAD	Alive	485	Alive	485	Alive	485	Alive	485					T2	N1	M0	Stage II	Tumor free	No	CR	Male	White	<=65	Not Otherwise Specified	R0	G3	Fundus/Body					No		54
1.72608	low	TCGA-VQ-A924-01A-11R-A414-31	Tumor	TCGA-VQ-A924	STAD	Dead	1686	Dead	1686			Dead	1686			Locoregioal Recurrece;Distat Metastasis		T3	N0	M0	Stage II	With tumor	Yes	PD	Male		>65	Tubular Type	R0	G2	Antrum/Distal	No	No	No	No	No		69
1.73219	low	TCGA-HU-A4GP-01A-11R-A251-31	Tumor	TCGA-HU-A4GP	STAD	Alive	273	Alive	273	Alive	273	Alive	273					T2	N1	M0	Stage II	Tumor free	No	CR	Female	Asian	<=65	Diffuse Type	R0	G2	Antrum/Distal				No	No		62
1.73667	low	TCGA-CG-4460-01A-01R-1157-13	Tumor	TCGA-CG-4460	STAD	Dead	669	Dead	669			Dead	487	487	1			T4	N1	M1	Stage IV	With tumor	Yes	PR	Female		>65	Not Otherwise Specified	R2	G2	Fundus/Body					No		66
1.77281	low	TCGA-KB-A93J-01A-11R-A39E-31	Tumor	TCGA-KB-A93J	STAD	Alive	1124	Alive	1124	Alive	1124	Alive	1124					T2	N1	M0	Stage II			CR	Male	White	>65	Diffuse Type	R0	G3	Other	No		No	No	Yes		78
1.77533	low	TCGA-VQ-A91N-01A-11R-A414-31	Tumor	TCGA-VQ-A91N	STAD	Dead	570	Dead	570			Dead	438	438	1	Locoregioal Recurrece		T4	N3	M0	Stage IV	With tumor	Yes	PD	Female		<=65	Tubular Type	R0	G2	Antrum/Distal	No	No	No	No	No		59
1.78054	low	TCGA-BR-8077-01A-11R-2343-13	Tumor	TCGA-BR-8077	STAD	Alive	21	Alive	21	Alive	21	Alive	21					T4	N1	M0	Stage III	Tumor free	No	CR	Female	White	<=65	Not Otherwise Specified	R0	G2	Fundus/Body							58
1.79692	low	TCGA-BR-8371-01A-11R-2343-13	Tumor	TCGA-BR-8371	STAD	Dead	359	Dead	359			Dead	357	357	1	Distat Metastasis	Other, specify	T3	N3	M0	Stage III	With tumor	Yes	PD	Male	White	<=65	Not Otherwise Specified	R0	G3	Cardia/Proximal					No	Yes	62
1.80852	low	TCGA-VQ-A8DZ-01A-11R-A36D-31	Tumor	TCGA-VQ-A8DZ	STAD	Dead	396	Dead	396			Dead	396					T4	N3	M1	Stage IV	With tumor	No	PD	Male	Black or African American	>65	Signet Ring Type	R2	G3	Antrum/Distal	No	No	No	No	No		70
1.81583	low	TCGA-CG-5722-01A-21R-1602-13	Tumor	TCGA-CG-5722	STAD	Alive	30	Alive	30			Alive	30					T3	N2	M1	Stage IV	With tumor			Female		>65	Not Otherwise Specified	R2	G3	Fundus/Body	No	Yes		No			67
1.83376	low	TCGA-RD-A8MW-01A-11R-A36D-31	Tumor	TCGA-RD-A8MW	STAD	Dead	1153	Dead	1153	Dead	98	Dead	98	98	1	Distat Metastasis	Peritoneal Surfaces;Liver	T3	N2	M0	Stage III	With tumor	Yes	CR	Male	White	>65	Not Otherwise Specified	R0	G3	Antrum/Distal	Yes	Yes	Yes	No	Yes	No	72
1.8514	low	TCGA-VQ-A91K-01A-11R-A414-31	Tumor	TCGA-VQ-A91K	STAD	Alive	1862	Alive	1862	Alive	1862	Alive	1862					T3	N1	M0	Stage III	Tumor free	No	CR	Male	White	>65	Not Otherwise Specified	R0	G2	Antrum/Distal	No	No	No	No	Yes		69
1.85441	low	TCGA-HU-A4GT-01A-21R-A251-31	Tumor	TCGA-HU-A4GT	STAD	Alive	198	Alive	198	Alive	198	Alive	198					T3	N0	M0	Stage II	Tumor free	No	CR	Female	Asian	>65	Tubular Type	R0	G3	Antrum/Distal				No	No		71
1.86712	low	TCGA-IN-A7NU-01A-22R-A354-31	Tumor	TCGA-IN-A7NU	STAD	Alive	356	Alive	356			Dead	337	337	1	Distat Metastasis		T3	N3	M0	Stage III	With tumor	Yes	PD	Male	White	>65	Not Otherwise Specified	R0	G3	Gastroesophageal Junction					No		69
1.90079	low	TCGA-KB-A93H-01A-11R-A39E-31	Tumor	TCGA-KB-A93H	STAD	Alive	1145	Alive	1145	Alive	1145	Alive	1145					T3	N1	M0	Stage II	Tumor free	No	CR	Female	Asian	>65	Tubular Type	R0	G1	Fundus/Body	No		No	No	No		79
1.92346	low	TCGA-VQ-A91D-01A-11R-A414-31	Tumor	TCGA-VQ-A91D	STAD	Dead	356	Dead	356			Dead	351	351	1	Locoregioal Recurrece		T4	N2	M0	Stage III	With tumor	Yes	PD	Male	White	>65	Not Otherwise Specified	R0	G2	Fundus/Body	No	No	No	No	No		70
1.9415	low	TCGA-RD-A7BT-01A-11R-A33Y-31	Tumor	TCGA-RD-A7BT	STAD	Dead	262	Dead	262			Dead	123	123	1	Distat Metastasis	Other, specify;Liver	T3	N3	M0	Stage IV	With tumor	Yes	PD	Male		>65	Not Otherwise Specified	R2	G3	Fundus/Body	No	Yes	Yes	No	No	No	66
1.96102	low	TCGA-VQ-A94T-01A-11R-A414-31	Tumor	TCGA-VQ-A94T	STAD	Dead	342	Dead	342			Dead	296	296	1	Locoregioal Recurrece		T3	N2	M0	Stage III	With tumor	Yes	PD	Male		>65	Diffuse Type	R0	G3	Cardia/Proximal	No	No	No	No	No		73
1.96109	low	TCGA-HU-A4GD-01A-11R-A36D-31	Tumor	TCGA-HU-A4GD	STAD	Alive	692	Alive	692			Dead	399	399	1	Distat Metastasis	Liver	T3	N1	M0	Stage II	With tumor	Yes	PD	Male	Asian	<=65	Tubular Type	R0	G3	Antrum/Distal			No	No	No	Yes	56
1.9841	low	TCGA-BR-8289-01A-11R-2343-13	Tumor	TCGA-BR-8289	STAD	Dead	81	Alive	81			Alive	81					T4	N3	M1	Stage IV	Tumor free	No	CR	Male	White	<=65	Not Otherwise Specified	R0	G3	Fundus/Body					No		57
1.98676	low	TCGA-BR-6566-01A-11R-1802-13	Tumor	TCGA-BR-6566	STAD	Alive	997	Alive	997	Alive	997	Alive	997					T3	N0	M0	Stage II	Tumor free	No	CR	Female	White	<=65	Not Otherwise Specified	R0	G3	Fundus/Body					No		64
2.03632	low	TCGA-D7-8570-01A-11R-2343-13	Tumor	TCGA-D7-8570	STAD	Alive	752	Alive	752	Alive	752	Alive	752					T3	N3	M0	Stage III	With tumor	No	CR	Male	White	<=65	Tubular Type	R0	G3	Cardia/Proximal	No	No	No	No	No	No	44
2.04641	low	TCGA-FP-A9TM-01A-11R-A39E-31	Tumor	TCGA-FP-A9TM	STAD	Alive	189	Alive	189	Alive	189	Alive	189					T1	N1	M0		Tumor free	No	CR	Male	White	>65	Not Otherwise Specified	R0	G2	Gastroesophageal Junction	Yes	Yes	No	No	Yes		77
2.07523	low	TCGA-BR-7716-01A-21R-2055-13	Tumor	TCGA-BR-7716	STAD	Alive	1210	Alive	1210	Alive	1210	Alive	1210					T3	N1	M0	Stage II	Tumor free	No	CR	Female	White	<=65	Not Otherwise Specified	R0	G2	Fundus/Body					No		62
2.07944	low	TCGA-CG-4438-01A-01R-1157-13	Tumor	TCGA-CG-4438	STAD	Alive	1645	Alive	1645			Alive	1645					T4	N2	M0	Stage IV				Male		<=65	Not Otherwise Specified	R0	G3	Antrum/Distal							56
2.12431	low	TCGA-VQ-A8P3-01A-11R-A36D-31	Tumor	TCGA-VQ-A8P3	STAD	Alive	1132	Alive	1132	Alive	1132	Alive	1132					T4	N1	M0	Stage III	Tumor free	No	CR	Male	White	>65	Tubular Type	R0	G2	Fundus/Body	No	No	No	No	Yes		72
2.14169	low	TCGA-HF-7132-01A-11R-2055-13	Tumor	TCGA-HF-7132	STAD	Alive	2351	Alive	2351	Alive	2351	Alive	2351					T2	N1	M0	Stage II	Tumor free	No	CR	Male			Mucinous Type	R0	G2	Antrum/Distal	No	No		No	Yes
2.15254	low	TCGA-D7-A6EZ-01A-11R-A31P-31	Tumor	TCGA-D7-A6EZ	STAD	Dead	618	Dead	618			Dead	618					T3	N2	M0	Stage III	With tumor	No	CR	Male	White	>65	Not Otherwise Specified	R0	G3	Fundus/Body	No	No	No	No	No	No	66
2.19332	low	TCGA-RD-A8MV-01A-11R-A36D-31	Tumor	TCGA-RD-A8MV	STAD	Alive	3720	Alive	3720	Alive	3720	Alive	3720					T3	N2	M0	Stage III	Tumor free	No	CR	Male	White	<=65	Not Otherwise Specified	R0	G3	Fundus/Body	No	No	Yes	No	Yes		56
2.20533	low	TCGA-BR-8678-01A-11R-2402-13	Tumor	TCGA-BR-8678	STAD	Alive	754	Alive	754	Alive	754	Alive	754					T2	N0	M0	Stage I	Tumor free	No	CR	Male	White	>65	Not Otherwise Specified	R0	G2	Fundus/Body	No				No		76
2.21513	low	TCGA-B7-A5TK-01A-12R-A36D-31	Tumor	TCGA-B7-A5TK	STAD	Alive	288	Alive	288	Alive	288	Alive	288					T4		M0	Stage III	Tumor free	No	CR	Male	White	<=65	Not Otherwise Specified		G3		Yes	Yes	Yes		No		51
2.21727	low	TCGA-CG-4469-01A-01R-1157-13	Tumor	TCGA-CG-4469	STAD	Dead	215		215			Alive	215					T3	N3	M0	Stage IV				Male		>65	Not Otherwise Specified	R1	G3								70
2.22569	low	TCGA-R5-A7O7-01A-11R-A33Y-31	Tumor	TCGA-R5-A7O7	STAD	Alive	1389	Alive	1389			Alive	1389					T3	N1	M1	Stage IV	Tumor free	No	CR	Male	White	<=65	Tubular Type		G2	Gastroesophageal Junction	Yes	Yes	No	No	No		51
2.23124	low	TCGA-HU-A4GF-01A-11R-A24K-31	Tumor	TCGA-HU-A4GF	STAD	Alive	785	Alive	785	Alive	785	Alive	785					T3	N0	M0	Stage II	Tumor free	No	CR	Male	Asian	>65	Tubular Type	R0	G2	Antrum/Distal				No	No		69
2.23816	low	TCGA-R5-A805-01A-11R-A36D-31	Tumor	TCGA-R5-A805	STAD	Dead	281	Dead	281			Dead	281					T3	N2	M0	Stage III	With tumor			Male	White	>65	Not Otherwise Specified		G3	Gastroesophageal Junction	Yes	No	No	No			71
2.24638	low	TCGA-VQ-A92D-01A-11R-A414-31	Tumor	TCGA-VQ-A92D	STAD	Alive	2032	Alive	2032	Alive	2032	Alive	2032					T2	N0	M0	Stage I	Tumor free	No	CR	Male	White	>65	Tubular Type	R0	G2	Cardia/Proximal	No	No	No	No	No		67
2.24944	low	TCGA-CD-A487-01A-21R-A24K-31	Tumor	TCGA-CD-A487	STAD	Alive	374	Alive	374	Alive	374	Alive	374					T3	N1	M0	Stage II	Tumor free	No	CR	Male	Asian	<=65	Diffuse Type	R0	G3	Antrum/Distal	No	No			No		51
2.25642	low	TCGA-VQ-A8PC-01A-11R-A39E-31	Tumor	TCGA-VQ-A8PC	STAD	Dead	1407	Dead	1407			Dead	1287	1287	1	Locoregioal Recurrece		T3	N1	M0	Stage III	With tumor	Yes	PD	Male	White	<=65	Signet Ring Type	R0	G3	Antrum/Distal	No	No	No	No	No		65
2.25673	low	TCGA-VQ-A8E0-01A-11R-A414-31	Tumor	TCGA-VQ-A8E0	STAD	Dead	562	Dead	562			Dead	531	531	1	Distat Metastasis	Liver	T3	N2	M0	Stage III	With tumor	Yes	PD	Male	Black or African American	>65	Not Otherwise Specified	R0	G3	Fundus/Body	No	No	No	No	Yes		68
2.26296	low	TCGA-VQ-A94O-01A-11R-A414-31	Tumor	TCGA-VQ-A94O	STAD	Dead	640	Dead	640			Dead	185	185	1	Distat Metastasis	Liver	T4	N3	M0	Stage III	With tumor	Yes	PD	Male	Black or African American	>65	Not Otherwise Specified	R0	G2	Antrum/Distal	No	No	No	No	No		74
2.27221	low	TCGA-BR-A44U-01A-11R-A36D-31	Tumor	TCGA-BR-A44U	STAD	Dead	422	Alive	422	Alive	422	Alive	422					T3	N3	M0	Stage III	Tumor free	No	CR	Male	White	>65	Not Otherwise Specified	R0	G3	Antrum/Distal	No	No		No	No		70
2.27742	low	TCGA-CG-4440-01A-01R-1157-13	Tumor	TCGA-CG-4440	STAD	Dead	122		122			Alive	122					T3	N3	M1	Stage IV				Female		>65	Not Otherwise Specified	R2	G3	Fundus/Body							68
2.29284	low	TCGA-BR-6801-01A-11R-1884-13	Tumor	TCGA-BR-6801	STAD	Alive	1223	Alive	1223	Alive	1223	Alive	1223					T3	N0	M0	Stage II	Tumor free	No	CR	Male	White	>65	Not Otherwise Specified	R0	G2	Fundus/Body					No		70
2.31068	low	TCGA-RD-A7C1-01A-11R-A32D-31	Tumor	TCGA-RD-A7C1	STAD	Dead	507	Dead	507	Dead	438	Dead	438	438	1	Distat Metastasis	Non-regional / Distant Lymph Nodes;Peritoneal Surfaces	T2	N0	M0	Stage I	With tumor	Yes	CR	Male	White	>65	Diffuse Type	R0	G3	Fundus/Body	No	No	No	No	No		82
2.3251	low	TCGA-HU-A4H4-01A-21R-A251-31	Tumor	TCGA-HU-A4H4	STAD	Alive	725	Alive	725	Alive	725	Alive	725					T2	N2	M0	Stage II	Tumor free	No	CR	Female	Asian	<=65	Tubular Type	R0	G3	Antrum/Distal	No	No	No	No	No		53
2.35753	low	TCGA-RD-A8N1-01A-12R-A36D-31	Tumor	TCGA-RD-A8N1	STAD	Alive	3519	Alive	3519	Alive	3519	Alive	3519					T3	N2	M0	Stage III	Tumor free	No	CR	Male	White	>65	Diffuse Type	R1	G3	Antrum/Distal	No	No	Yes	Yes	Yes		70
2.39581	low	TCGA-D7-6822-01A-11R-1884-13	Tumor	TCGA-D7-6822	STAD	Alive	375	Alive	375	Alive	375	Alive	375					T2	N0	M0	Stage I	Tumor free	No	CR	Male	White	>65	Tubular Type	R0	G2	Fundus/Body	No	No	No	Yes	No		77
2.4038	low	TCGA-BR-8297-01A-12R-2343-13	Tumor	TCGA-BR-8297	STAD	Alive	225	Alive	225			Alive	225					T4	N3	M0	Stage III	With tumor	No	PD	Male	White	<=65	Diffuse Type	R0		Fundus/Body					No		58
2.40612	low	TCGA-D7-5578-01A-01R-1602-13	Tumor	TCGA-D7-5578	STAD	Alive	385	Alive	385			Alive	385					T3	N2	M0	Stage III	Tumor free	No		Male	White	>65	Tubular Type	R0	G3	Fundus/Body	Yes			No	No		80
2.41062		TCGA-FP-7829-11A-01R-2055-13	Normal	TCGA-FP-7829	STAD
2.48575	low	TCGA-SW-A7EA-01A-12R-A354-31	Tumor	TCGA-SW-A7EA	STAD	Alive	579	Alive	579	Alive	579	Alive	579					T2	N0	M0	Stage I	Tumor free	No	CR	Female	White	<=65	Diffuse Type	R0		Antrum/Distal	No		No	No	No	No	61
2.4962	low	TCGA-VQ-A8E7-01B-11R-A414-31	Tumor	TCGA-VQ-A8E7	STAD	Alive	1138	Alive	1138			Dead	1048	1048	1	Distat Metastasis	Other, specify	T3	N1	M1	Stage IV	With tumor	Yes	SD	Male	White	<=65	Tubular Type	R0	G2	Gastroesophageal Junction	No	No	No	No	No	Yes	59
2.50006	low	TCGA-FP-A4BF-01A-12R-A36D-31	Tumor	TCGA-FP-A4BF	STAD	Dead	168	Dead	168			Dead	159	159	1	Distat Metastasis	Lung	T3	N2	M0	Stage III	With tumor	Yes	PD	Male	White	>65	Signet Ring Type	R1	G3	Gastroesophageal Junction					No	No	68
2.50522	low	TCGA-IN-7808-01A-11R-2203-13	Tumor	TCGA-IN-7808	STAD	Dead	105	Dead	105			Dead	105			Distat Metastasis		T3	N3	M1		With tumor	Yes	PD	Male	White	<=65	Diffuse Type		G3	Gastroesophageal Junction	No	No	No	No	No		59
2.51582	high	TCGA-F1-A72C-01A-21R-A33Y-31	Tumor	TCGA-F1-A72C	STAD	Alive	346	Alive	346	Dead	343	Dead	343	343	1	Distat Metastasis	Liver	T3	N0	M0	Stage II	With tumor	Yes	CR	Male	Asian	>65	Not Otherwise Specified	R0	G2	Antrum/Distal	No	No	No	No	No		68
2.52483	high	TCGA-BR-7958-01A-21R-2343-13	Tumor	TCGA-BR-7958	STAD	Alive	899	Alive	899	Alive	899	Alive	899					T4	N0	M0	Stage III	Tumor free	No	CR	Male	White	<=65	Not Otherwise Specified	R0	G3	Fundus/Body					No		60
2.52678	high	TCGA-BR-7851-01A-11R-2203-13	Tumor	TCGA-BR-7851	STAD	Dead		Alive		Alive		Alive						T4	N0	M0	Stage II	Tumor free	No	CR	Male	White	>65	Not Otherwise Specified	R0	G3	Fundus/Body					No		74
2.53656	high	TCGA-BR-4257-01A-01R-1131-13	Tumor	TCGA-BR-4257	STAD	Dead	294		294			Alive	294							M0			No		Female	White	>65	Not Otherwise Specified		G2	Antrum/Distal		No			No		79
2.53899	high	TCGA-CD-8534-01A-11R-2343-13	Tumor	TCGA-CD-8534	STAD	Alive	367	Alive	367			Dead	201	201	1	Distat Metastasis	Other, specify	T3	N0	M0	Stage II	With tumor	Yes	PD	Male	Asian	<=65	Diffuse Type	R0	G3	Antrum/Distal	No				No	No	41
2.59975	high	TCGA-CG-4436-01A-01R-1157-13	Tumor	TCGA-CG-4436	STAD	Alive	243	Alive	243	Alive	243	Alive	243					T2	N0	M0	Stage I	Tumor free	No	CR	Male		<=65	Not Otherwise Specified	R0	G2						No		57
2.60032	high	TCGA-VQ-A8PB-01A-11R-A39E-31	Tumor	TCGA-VQ-A8PB	STAD	Dead	1043	Alive	1043	Alive	1043	Alive	1043					T3	N0	M0	Stage II	Tumor free	No	CR	Female	White	<=65	Papillary Type	R0	G2	Antrum/Distal	No	No	No	No	Yes		65
2.60259	high	TCGA-BR-4253-01A-01R-1131-13	Tumor	TCGA-BR-4253	STAD	Dead	124		124			Alive	124					T3	N1	M0	Stage III		No		Female	White	>65	Not Otherwise Specified		G3	Fundus/Body		No			No		80
2.61269	high	TCGA-D7-6818-01A-11R-1884-13	Tumor	TCGA-D7-6818	STAD	Dead	376	Dead	376			Dead	247	247	1	Distat Metastasis;Locoregioal Recurrece	Liver;	T2	N3	M0	Stage III	With tumor	Yes	PD	Male	White	<=65	Diffuse Type	R0	G3	Fundus/Body	No	No	No	No	Yes	No	53
2.61649	high	TCGA-BR-7715-01A-11R-2055-13	Tumor	TCGA-BR-7715	STAD	Alive	1023	Alive	1023	Alive	1023	Alive	1023					T3	N0	M0	Stage II	Tumor free	No	CR	Male	White	<=65	Not Otherwise Specified	R0	G2	Fundus/Body					No		65
2.62314	high	TCGA-BR-8591-01A-11R-2402-13	Tumor	TCGA-BR-8591	STAD	Alive	856	Alive	856	Alive	856	Alive	856					T4	N3	M0	Stage III	Tumor free	No	CR	Male	White	>65	Not Otherwise Specified	R0	G3	Antrum/Distal					No		79
2.63119	high	TCGA-CG-4443-01A-01R-1157-13	Tumor	TCGA-CG-4443	STAD	Alive	912	Alive	912			Alive	912					T1	N0	M0	Stage I				Male		>65	Not Otherwise Specified	R0	G2	Fundus/Body							68
2.64231	high	TCGA-BR-7723-01A-11R-2055-13	Tumor	TCGA-BR-7723	STAD	Dead	874	Dead	874	Dead	559	Dead	559	559	1	Distat Metastasis	Liver	T3	N3	M0	Stage III	With tumor	Yes	CR	Male	White	<=65	Not Otherwise Specified	R0	G3	Fundus/Body					No	Yes	59
2.64353	high	TCGA-VQ-AA6F-01A-31R-A414-31	Tumor	TCGA-VQ-AA6F	STAD	Alive	1646	Alive	1646			Dead	546	546	1	Locoregioal Recurrece;New Primary Tumor	Other, specify	T3	N1	M0	Stage II	Tumor free	Yes	PD	Male	White	<=65	Not Otherwise Specified	R0	G2	Cardia/Proximal	No	No	No	No	Yes		57
2.64621	high	TCGA-BR-8058-01A-31R-2343-13	Tumor	TCGA-BR-8058	STAD	Alive	1133	Alive	1133	Alive	1133	Dead	89	89	1	New Primary Tumor	Other, specify;	T4	N2	M0	Stage III	Tumor free	Yes	CR	Female	White	<=65	Not Otherwise Specified	R0	G3	Antrum/Distal					No	No	53
2.65876	high	TCGA-D7-6525-01A-11R-1802-13	Tumor	TCGA-D7-6525	STAD	Dead	406	Dead	406			Dead	171	171	1	Distat Metastasis		T2	N2	M0	Stage III	With tumor	Yes	PD	Male	White	<=65	Diffuse Type	R0	G3	Cardia/Proximal	No	No		No	No	No	58
2.66091	high	TCGA-BR-A4J7-01A-31R-A251-31	Tumor	TCGA-BR-A4J7	STAD	Alive	989	Alive	989	Alive	989	Alive	989					T4		M0	Stage II	Tumor free	No	CR	Male	Asian	<=65	Mucinous Type	R0	G3	Antrum/Distal	No	No		No	No		49
2.66899	high	TCGA-FP-7829-01A-11R-2055-13	Tumor	TCGA-FP-7829	STAD	Alive	594	Alive	594	Alive	594	Alive	594					T3	N1	M0	Stage II	Tumor free	No	CR	Male	White	>65	Mucinous Type	R0	G2	Gastroesophageal Junction					Yes		69
2.67974	high	TCGA-RD-A7BS-01A-11R-A32D-31	Tumor	TCGA-RD-A7BS	STAD	Dead	336	Dead	336	Dead	244	Dead	244	244	1	Distat Metastasis	Liver	T3	N1	M0	Stage III	With tumor	Yes	CR	Male	White	<=65	Diffuse Type	R0	G3	Gastroesophageal Junction	No	Yes	No	Yes	Yes		46
2.68178	high	TCGA-HU-8602-01A-11R-2402-13	Tumor	TCGA-HU-8602	STAD	Alive	679	Alive	679	Alive	679	Alive	679					T4	N0	M0	Stage II	Tumor free	No	CR	Female	Asian	<=65	Diffuse Type	R0	G3	Antrum/Distal	Yes		No	No	No		58
2.72389	high	TCGA-D7-6815-01A-11R-1884-13	Tumor	TCGA-D7-6815	STAD	Alive	486	Alive	486	Alive	486	Alive	486					T2	N2	M0	Stage II	Tumor free	No	CR	Female	White	>65	Tubular Type	R0	G2	Fundus/Body	No	No	No	No	No		70
2.72647	high	TCGA-D7-A748-01A-12R-A32D-31	Tumor	TCGA-D7-A748	STAD	Dead	132	Dead	132			Dead	99	99	1	Locoregioal Recurrece;Distat Metastasis	Peritoneal Surfaces	T4	N3	M1	Stage IV	With tumor	Yes	PD	Female	White	<=65	Diffuse Type	R0	G3	Fundus/Body					Yes	No	41
2.76596	high	TCGA-BR-8296-01A-11R-2343-13	Tumor	TCGA-BR-8296	STAD	Dead	474	Dead	474			Dead	390	390	1	Distat Metastasis	Liver	T4	N2	M0	Stage III	With tumor	Yes	SD	Female	White	<=65	Not Otherwise Specified	R0	G3	Fundus/Body					No	No	58
2.76963	high	TCGA-BR-8369-01A-11R-2343-13	Tumor	TCGA-BR-8369	STAD	Alive	427	Alive	427	Dead	419	Dead	419	419	1	Distat Metastasis	Other, specify	T3	N3	M0	Stage III	With tumor	Yes	CR	Female	White	>65	Not Otherwise Specified	R0	G3	Antrum/Distal					No	No	76
2.78601	high	TCGA-VQ-A8E3-01A-11R-A39E-31	Tumor	TCGA-VQ-A8E3	STAD	Dead	661		661			Dead	538	538	1	Locoregioal Recurrece		T3	N0	M0	Stage II		Yes		Male	White	>65	Not Otherwise Specified	R0	G3	Antrum/Distal	No	No	No	No	No		79
2.81356	high	TCGA-BR-6452-01A-12R-1802-13	Tumor	TCGA-BR-6452	STAD	Alive	1055	Alive	1055	Alive	1055	Alive	1055					T3	N0	M0	Stage II	Tumor free	No	CR	Female	White	>65	Not Otherwise Specified	R0	G3	Fundus/Body					No		78
2.81392	high	TCGA-CG-4444-01A-01R-1157-13	Tumor	TCGA-CG-4444	STAD	Alive	1431	Alive	1431	Alive	1431	Alive	1431					T2	N2	M0	Stage III	Tumor free	No	CR	Male		>65	Diffuse Type	R0	G3	Fundus/Body					Yes		76
2.82556	high	TCGA-VQ-A8PK-01A-12R-A414-31	Tumor	TCGA-VQ-A8PK	STAD	Dead	543	Dead	543			Dead	263	263	1	Locoregioal Recurrece;Distat Metastasis	Liver	T3	N3	M0	Stage III	With tumor	Yes	PD	Male	White	<=65	Not Otherwise Specified	R0	G2	Gastroesophageal Junction	No	No	No	No	No		58
2.84112	high	TCGA-BR-8484-01A-11R-2402-13	Tumor	TCGA-BR-8484	STAD	Dead	766	Alive	766	Alive	766	Alive	766					T4	N1	M0	Stage III	Tumor free	No	CR	Male	White	<=65	Not Otherwise Specified	R0	G2	Fundus/Body	No			No	No		61
2.85482	high	TCGA-BR-6709-01A-11R-1884-13	Tumor	TCGA-BR-6709	STAD	Dead	370	Dead	370			Dead	370					T3	N3	M0	Stage III	With tumor	No	PR	Female	White	<=65	Not Otherwise Specified	R1	G3	Cardia/Proximal					No		57
2.87175	high	TCGA-VQ-A8PE-01A-11R-A414-31	Tumor	TCGA-VQ-A8PE	STAD	Dead	675	Dead	675			Dead	265	265	1	Locoregioal Recurrece		T3	N3	M0	Stage III	With tumor	Yes	PD	Male	White	>65	Tubular Type	R0	G3	Cardia/Proximal	No	No	No	No	No		78
2.90519	high	TCGA-HU-A4GH-01A-11R-A24K-31	Tumor	TCGA-HU-A4GH	STAD	Alive	358	Alive	358	Alive	358	Alive	358					T1	N0	M0	Stage I	Tumor free	No	CR	Male	Asian	>65	Tubular Type	R0	G2	Fundus/Body			No	No	No		75
2.90973	high	TCGA-HF-7133-01A-11R-2055-13	Tumor	TCGA-HF-7133	STAD	Alive	1918	Alive	1918			Alive	1918					T2	N3	M0	Stage IV	Tumor free	No	CR	Female			Mucinous Type	R1	G2	Gastroesophageal Junction	No	Yes	No	No	Yes
2.91239	high	TCGA-FP-8631-01A-11R-2402-13	Tumor	TCGA-FP-8631	STAD	Alive	17	Alive	17			Alive	17					T3	N2		Stage III	Tumor free	No		Male	White	>65	Not Otherwise Specified	R0	G2	Gastroesophageal Junction							68
2.96078	high	TCGA-CG-4441-01A-01R-1802-13	Tumor	TCGA-CG-4441	STAD	Dead	426		426			Alive	426					T2	N2	M0	Stage III				Male		>65	Not Otherwise Specified	R0	G2	Fundus/Body							83
2.96931	high	TCGA-BR-6565-01A-11R-1802-13	Tumor	TCGA-BR-6565	STAD	Dead	279	Dead	279			Dead	279					T4	N0	M0	Stage II	With tumor	No	SD	Male	White	>65	Not Otherwise Specified	R0	G2	Fundus/Body					No		67
2.98041	high	TCGA-BR-6852-01A-11R-1884-13	Tumor	TCGA-BR-6852	STAD	Alive	1367	Alive	1367	Alive	1367	Alive	1367					T3	N0	M0	Stage II	Tumor free	No	CR	Female	White	<=65	Not Otherwise Specified	R0	G3	Gastroesophageal Junction					No		64
2.98731	high	TCGA-HU-A4GJ-01A-11R-A251-31	Tumor	TCGA-HU-A4GJ	STAD	Alive	650	Alive	650			Dead	547	547	1	Distat Metastasis	Other, specify	T4	N3	M0	Stage III	With tumor	Yes	PD	Female	Asian	<=65	Diffuse Type	R0	G3	Antrum/Distal			No	No	No	Yes	60
2.98743	high	TCGA-B7-A5TI-01A-11R-A31P-31	Tumor	TCGA-B7-A5TI	STAD	Alive	595	Alive	595	Alive	595	Alive	595					T4	N3	M0	Stage III	Tumor free	No	CR	Male	White	<=65	Diffuse Type		G3	Fundus/Body	Yes	Yes	Yes		No		52
3.00104	high	TCGA-IN-A6RS-01A-12R-A354-31	Tumor	TCGA-IN-A6RS	STAD	Alive	383	Alive	383	Alive	383	Alive	383					T1	N0	M0	Stage I	Tumor free	No	CR	Male	White	>65	Not Otherwise Specified	R0	G2	Gastroesophageal Junction					No		76
3.01174	high	TCGA-VQ-A928-01A-11R-A414-31	Tumor	TCGA-VQ-A928	STAD	Dead	174	Dead	174			Dead	148	148	1	Distat Metastasis	Liver	T3	N3	M0	Stage IV	With tumor	Yes	PD	Male	White	<=65	Papillary Type	R0	G2	Fundus/Body	No	No	No	No	No		49
3.0216	high	TCGA-ZA-A8F6-01A-23R-A36D-31	Tumor	TCGA-ZA-A8F6	STAD	Alive	525	Alive	525	Alive	525	Alive	525					T2	N0		Stage I	Tumor free	No	CR	Male	White	>65	Not Otherwise Specified	R0	G2	Antrum/Distal	Yes	Yes	No	No	No		71
3.03935	high	TCGA-CD-8528-01A-11R-2343-13	Tumor	TCGA-CD-8528	STAD	Alive	375	Alive	375	Alive	375	Alive	375					T4	N0	M0	Stage III	Tumor free	No	CR	Female	Asian	<=65	Not Otherwise Specified	R0	G3	Antrum/Distal	No				Yes		43
3.04108	high	TCGA-BR-4366-01A-01R-1157-13	Tumor	TCGA-BR-4366	STAD	Alive	0	Alive	0			Alive	0							M0					Male	White	>65	Not Otherwise Specified		G2	Antrum/Distal		No					87
3.04368	high	TCGA-HU-8604-01A-11R-2402-13	Tumor	TCGA-HU-8604	STAD	Alive	694	Alive	694	Alive	694	Alive	694					T3	N0	M0	Stage II	Tumor free	No	CR	Female	Asian	>65	Tubular Type	R0	G2	Antrum/Distal	Yes		No	No	No		82
3.04664	high	TCGA-VQ-A8P5-01A-11R-A39E-31	Tumor	TCGA-VQ-A8P5	STAD	Dead	235		235			Alive	235					T3	N0	M0	Stage II		No	PD	Male	White	>65	Not Otherwise Specified	R0	G3	Fundus/Body	No	No	No	No	Yes		67
3.05864	high	TCGA-D7-6521-01A-11R-1802-13	Tumor	TCGA-D7-6521	STAD	Alive	564	Alive	564			Dead	192	192	1	Locoregioal Recurrece	Other, specify	T2	N2	M0		With tumor	Yes	PD	Male	White	<=65	Diffuse Type	R0	G3	Fundus/Body	No	No		No	No	No	65
3.06177	high	TCGA-BR-8286-01A-12R-2343-13	Tumor	TCGA-BR-8286	STAD	Alive	895	Alive	895	Alive	895	Alive	895					T3	N0	M0	Stage II	Tumor free	No	CR	Male	White	<=65	Not Otherwise Specified	R0	G3	Antrum/Distal					No		49
3.06414	high	TCGA-BR-4368-01A-01R-1157-13	Tumor	TCGA-BR-4368	STAD	Alive	0	Alive	0			Alive	0					T4	N2	M0	Stage IV				Female	White	>65	Not Otherwise Specified		G3	Antrum/Distal		No					78
3.08611	high	TCGA-VQ-A927-01A-12R-A414-31	Tumor	TCGA-VQ-A927	STAD	Dead	200	Dead	200			Dead	200					T3	N3	M0	Stage III	With tumor	No	SD	Male	White	>65	Diffuse Type	R1	G1	Fundus/Body	No	No	No	No	No		81
3.10671	high	TCGA-3M-AB47-01A-22R-A414-31	Tumor	TCGA-3M-AB47	STAD	Dead		Dead				Dead	395	395	1	Locoregioal Recurrece		T3	N2		Stage III	With tumor	Yes	SD	Male	White	<=65	Not Otherwise Specified		G3		No		No	No	Yes	No	51
3.10714	high	TCGA-CG-5720-01A-11R-1602-13	Tumor	TCGA-CG-5720	STAD	Dead	30	Alive	30			Alive	30					T2	N0	M0	Stage I	Tumor free			Male		>65	Not Otherwise Specified	R0	G3	Cardia/Proximal	No			No			71
3.1232	high	TCGA-VQ-A8PM-01A-21R-A414-31	Tumor	TCGA-VQ-A8PM	STAD	Dead	57	Alive	57			Dead	57					T4	N3	M0	Stage IV	With tumor	No		Male	White	<=65	Signet Ring Type	R0	G3	Cardia/Proximal	No	No	No	No	No		56
3.13576	high	TCGA-BR-8060-01A-11R-2343-13	Tumor	TCGA-BR-8060	STAD	Dead	348	Alive	348	Alive	348	Alive	348					T2	N2	M0	Stage II	Tumor free	No	CR	Female	White	>65	Not Otherwise Specified	R0	G3	Cardia/Proximal					No		75
3.13701	high	TCGA-FP-8099-01A-11R-2343-13	Tumor	TCGA-FP-8099	STAD	Alive	519	Alive	519	Alive	519	Alive	519					T3	N0		Stage II	Tumor free	No	CR	Male	White	>65	Not Otherwise Specified	R0	G2	Gastroesophageal Junction					No		79
3.16902	high	TCGA-VQ-AA6J-01A-11R-A414-31	Tumor	TCGA-VQ-AA6J	STAD	Alive	838	Alive	838	Alive	838	Alive	838					T4	N2	M0	Stage III	Tumor free	No	CR	Male	Black or African American	>65	Not Otherwise Specified	R0	G3	Cardia/Proximal	No	No	No	No	No		75
3.17063	high	TCGA-BR-6564-01A-12R-1884-13	Tumor	TCGA-BR-6564	STAD	Dead	794	Alive	794	Alive	794	Alive	794					T3	N2	M0	Stage III	Tumor free	No	CR	Female	White	<=65	Diffuse Type	R0	G3	Fundus/Body					No		46
3.17597	high	TCGA-BR-8686-01A-11R-2402-13	Tumor	TCGA-BR-8686	STAD	Dead	635	Alive	635	Alive	635	Alive	635					T4	N1	M0	Stage III	Tumor free	No	CR	Male	Asian	>65	Tubular Type	R0	G3	Antrum/Distal				No	No		69
3.17899	high	TCGA-RD-A8N6-01A-11R-A36D-31	Tumor	TCGA-RD-A8N6	STAD	Dead	272	Dead	272	Dead	163	Dead	163	163	1	Distat Metastasis	Liver	T2	N2	M0	Stage III	With tumor	Yes	CR	Female	White	>65	Not Otherwise Specified	R0	G3	Antrum/Distal	No	Yes	No	No	No		78
3.18311	high	TCGA-BR-8059-01A-11R-2343-13	Tumor	TCGA-BR-8059	STAD	Dead	439	Alive	439	Alive	439	Alive	439					T4	N1	M0	Stage III	Tumor free	No	CR	Male	White	>65	Not Otherwise Specified	R0	G3	Fundus/Body					No		72
3.1871	high	TCGA-F1-6177-01A-11R-1802-13	Tumor	TCGA-F1-6177	STAD	Alive	200	Alive	200	Alive	200	Alive	200					T1	N1		Stage I	Tumor free	No	CR	Male	Black or African American	>65	Not Otherwise Specified	R0	G2	Antrum/Distal	No	No	No	No	No		90
3.1947	high	TCGA-D7-8576-01A-11R-2343-13	Tumor	TCGA-D7-8576	STAD	Dead	446	Dead	446	Dead	204	Dead	204	204	1	Locoregioal Recurrece;Distat Metastasis	Lung	T3	N3	M0	Stage III	With tumor	Yes	CR	Female	White	<=65	Tubular Type	R0	G3	Antrum/Distal	No	No	No	No	No	No	54
3.19946	high	TCGA-RD-A8N0-01A-12R-A36D-31	Tumor	TCGA-RD-A8N0	STAD	Alive	1236	Alive	1236	Alive	1236	Alive	1236					T3	N2	M0	Stage III	Tumor free	No	CR	Female	White	<=65	Diffuse Type	R0	G3	Fundus/Body	Yes	Yes	Yes	No	Yes		53
3.20002	high	TCGA-CD-8524-01A-11R-2343-13	Tumor	TCGA-CD-8524	STAD	Alive	388	Alive	388	Dead	69	Dead	69	69	1	Locoregioal Recurrece		T3	N0	M0	Stage II	With tumor	Yes	CR	Female	Asian	<=65	Not Otherwise Specified	R0	G3	Antrum/Distal	No				No	Yes	61
3.26951	high	TCGA-CG-4306-01A-01R-1157-13	Tumor	TCGA-CG-4306	STAD	Dead	31		31			Alive	31					T3	N2	M1	Stage IV				Male		>65	Not Otherwise Specified	R2	G3	Antrum/Distal							90
3.28122	high	TCGA-BR-8284-01A-11R-2343-13	Tumor	TCGA-BR-8284	STAD	Dead	245	Alive	245	Alive	245	Alive	245					T4	N3	M0	Stage III	Tumor free	No	CR	Female	White	>65	Not Otherwise Specified	R0	G3	Antrum/Distal					No		72
3.31285	high	TCGA-VQ-AA6K-01A-11R-A414-31	Tumor	TCGA-VQ-AA6K	STAD	Dead	378	Dead	378			Dead	332	332	1	Locoregioal Recurrece		T4	N3	M0	Stage III	With tumor	Yes	PD	Male	White	<=65	Signet Ring Type	R1	G3	Cardia/Proximal	No	No	No	No	Yes		59
3.31776	high	TCGA-BR-4191-01A-02R-1131-13	Tumor	TCGA-BR-4191	STAD	Dead	558		558			Alive	558						N1	M0			No		Male	White	>65	Not Otherwise Specified		G2			No			No		72
3.34636	high	TCGA-D7-A4YU-01A-21R-A251-31	Tumor	TCGA-D7-A4YU	STAD	Alive	500	Alive	500			Alive	500					T3	N3	M0	Stage III	With tumor	No	SD	Male	White	>65	Tubular Type	R0	G3	Fundus/Body	No	No	No	No	No	No	73
3.35261	high	TCGA-CD-8531-01A-11R-2343-13	Tumor	TCGA-CD-8531	STAD	Alive	383	Alive	383	Alive	383	Alive	383					T3	N1	M0	Stage III	Tumor free	No	CR	Female	Asian	>65	Diffuse Type	R0	G3	Fundus/Body	No				Yes		66
3.38516	high	TCGA-MX-A5UJ-01A-11R-A31P-31	Tumor	TCGA-MX-A5UJ	STAD	Alive	600	Alive	600	Alive	600	Alive	600					T3	N2	M0	Stage III	Tumor free	No	CR	Female	White	>65	Tubular Type	R0	G3	Antrum/Distal	No	Yes	No	No	No		86
3.39689	high	TCGA-VQ-A8PP-01A-21R-A414-31	Tumor	TCGA-VQ-A8PP	STAD	Dead	712	Dead	712			Dead	502	502	1	Locoregioal Recurrece		T4	N1	M0	Stage IV	With tumor	Yes	PD	Male		>65	Tubular Type	R1	G2	Fundus/Body	No	No	No	No	No		76
3.40663	high	TCGA-BR-8588-01A-11R-2402-13	Tumor	TCGA-BR-8588	STAD	Alive	389	Alive	389	Alive	389	Alive	389					T4	N0	M0	Stage II	Tumor free	No	CR	Female	White	<=65	Not Otherwise Specified	R0	G3	Fundus/Body					No		55
3.41732	high	TCGA-BR-4357-01A-01R-1157-13	Tumor	TCGA-BR-4357	STAD	Alive	0	Alive	0			Alive	0					T3							Male	White	<=65	Not Otherwise Specified		G2	Fundus/Body		No					58
3.44903	high	TCGA-BR-6457-01A-21R-1802-13	Tumor	TCGA-BR-6457	STAD	Alive	416	Alive	416	Alive	416	Alive	416					T3	N0	M0	Stage II	Tumor free	No	CR	Male	White	>65	Not Otherwise Specified	R0	G3	Fundus/Body					No		69
3.46048		TCGA-BR-7704-11A-01R-2055-13	Normal	TCGA-BR-7704	STAD
3.4643	high	TCGA-BR-6803-01A-11R-1884-13	Tumor	TCGA-BR-6803	STAD	Alive	949	Alive	949	Alive	949	Alive	949					T3	N0	M0	Stage II	Tumor free	No	CR	Female	White	<=65	Diffuse Type	R0	G3	Fundus/Body					No		54
3.47097	high	TCGA-BR-8381-01A-11R-2402-13	Tumor	TCGA-BR-8381	STAD	Alive	224	Alive	224	Alive	224	Alive	224					T3	N1	M0	Stage II	Tumor free	No	CR	Male	White	<=65	Not Otherwise Specified	R0	G3	Fundus/Body	No			No	No		51
3.48215	high	TCGA-CG-4304-01A-01R-1157-13	Tumor	TCGA-CG-4304	STAD	Alive		Alive				Alive						T2	N0	M0	Stage I				Male		>65	Not Otherwise Specified	R0	G2	Cardia/Proximal							84
3.50315	high	TCGA-CG-4477-01A-01R-1157-13	Tumor	TCGA-CG-4477	STAD	Alive	942	Alive	942			Dead	365	365	1			T2	N0	M0	Stage I	With tumor	Yes	PD	Female		<=65	Not Otherwise Specified	R0	G3	Cardia/Proximal					Yes		58
3.51992	high	TCGA-MX-A666-01A-11R-A31P-31	Tumor	TCGA-MX-A666	STAD	Alive	427	Alive	427			Alive	427					T2			Stage II	Tumor free	No	SD	Male	White	<=65	Not Otherwise Specified		G2	Other	Yes	Yes	No	No	No		61
3.52394	high	TCGA-BR-4361-01A-01R-1157-13	Tumor	TCGA-BR-4361	STAD	Alive	0	Alive	0			Alive	0					T4	N0	M0	Stage III				Female	White	>65	Not Otherwise Specified		G3			No					66
3.53868	high	TCGA-BR-6802-01A-11R-1884-13	Tumor	TCGA-BR-6802	STAD	Alive	940	Alive	940	Dead	807	Dead	807	807	1	Distat Metastasis	Non-regional / Distant Lymph Nodes	T3	N2	M0	Stage III	Tumor free	Yes	CR	Male	White	<=65	Not Otherwise Specified	R0	G3	Fundus/Body					No	Yes	65
3.54921	high	TCGA-BR-6563-01A-13R-2055-13	Tumor	TCGA-BR-6563	STAD	Alive	1190	Alive	1190	Alive	1190	Dead	148	148	1	New Primary Tumor		T3	N1	M0	Stage II	Tumor free	Yes	CR	Male	White	<=65	Not Otherwise Specified	R0	G3	Antrum/Distal					No	Yes	60
3.55561	high	TCGA-BR-8485-01A-11R-2402-13	Tumor	TCGA-BR-8485	STAD	Alive	280	Alive	280	Alive	280	Alive	280					T4	N3	M0	Stage III	Tumor free	No	CR	Female	White	>65	Not Otherwise Specified	R0	G3	Fundus/Body					No		68
3.59265	high	TCGA-B7-A5TN-01A-21R-A31P-31	Tumor	TCGA-B7-A5TN	STAD	Alive	287	Alive	287	Alive	287	Alive	287					T4		M0	Stage II	Tumor free	No	CR	Male	White	<=65	Not Otherwise Specified		G2	Fundus/Body	Yes	Yes	Yes		No		60
3.61079	high	TCGA-EQ-8122-01A-11R-2343-13	Tumor	TCGA-EQ-8122	STAD	Dead	243		243			Alive	243					T3	N1		Stage II				Female	White	>65	Not Otherwise Specified		G3	Antrum/Distal					Yes		71
3.6152	high	TCGA-VQ-A8PJ-01A-11R-A414-31	Tumor	TCGA-VQ-A8PJ	STAD	Dead	82	Dead	82			Dead	82					T4	N2	M1	Stage IV	With tumor	No	PD	Male		<=65	Tubular Type	R2		Fundus/Body	No	No	No	No	No		53
3.62264	high	TCGA-BR-8590-01A-11R-2402-13	Tumor	TCGA-BR-8590	STAD	Dead	284	Dead	284	Dead	223	Dead	223	223	1	Distat Metastasis	Lung	T4	N2	M0	Stage III	With tumor	Yes	CR	Male	White	<=65	Not Otherwise Specified	R0	G3	Fundus/Body					No	No	62
3.62965	high	TCGA-HU-A4G2-01A-11R-A251-31	Tumor	TCGA-HU-A4G2	STAD	Alive	739	Alive	739	Alive	739	Alive	739					T3	N1	M0	Stage II	Tumor free	No	CR	Male	Asian	<=65	Diffuse Type	R0	G3	Antrum/Distal	Yes		Yes	No	No		45
3.6755	high	TCGA-BR-4369-01A-01R-1157-13	Tumor	TCGA-BR-4369	STAD	Alive	0	Alive	0			Alive	0							M0					Male	White	>65	Not Otherwise Specified		G3	Cardia/Proximal		No					75
3.70878	high	TCGA-CD-8526-01A-11R-2343-13	Tumor	TCGA-CD-8526	STAD	Alive	381	Alive	381	Alive	381	Alive	381					T3	N1	M0	Stage III	Tumor free	No	CR	Female	Asian	>65	Not Otherwise Specified	R0	G3	Fundus/Body	No				No		73
3.73082	high	TCGA-VQ-A8P8-01A-11R-A39E-31	Tumor	TCGA-VQ-A8P8	STAD	Alive	942	Alive	942	Alive	942	Alive	942					T4	N0	M0	Stage II	Tumor free	No	CR	Female	Black or African American	>65	Not Otherwise Specified	R0	G2	Fundus/Body	No	No	No	No	No		72
3.78033	high	TCGA-HU-8608-01A-11R-2402-13	Tumor	TCGA-HU-8608	STAD	Alive	641	Alive	641	Dead	277	Dead	277	277	1	Distat Metastasis	Lung	T4	N2	M0	Stage III	With tumor	Yes	CR	Male	Asian	>65	Diffuse Type	R0	G3	Fundus/Body	Yes		No	No	Yes		70
3.80961	high	TCGA-VQ-A94U-01A-12R-A414-31	Tumor	TCGA-VQ-A94U	STAD	Alive	819	Alive	819	Alive	819	Alive	819					T4	N0	M0	Stage II	Tumor free	No	CR	Male	White	>65	Signet Ring Type	R0	G3	Antrum/Distal	No	No	No	No	Yes		70
3.81621	high	TCGA-FP-7916-01A-11R-2203-13	Tumor	TCGA-FP-7916	STAD	Dead	428	Dead	428			Dead	428					T4	N3		Stage III	With tumor	No	PD	Male	Asian	>65	Diffuse Type		G3	Antrum/Distal					No		77
3.83755	high	TCGA-BR-7901-01A-11R-2203-13	Tumor	TCGA-BR-7901	STAD	Dead	105	Alive	105	Dead	91	Dead	91	91	1	Locoregioal Recurrece		T3	N1	M0	Stage II	Tumor free	Yes	CR	Male	White	>65	Not Otherwise Specified	R0	G2	Gastroesophageal Junction					No	No	74
3.85307	high	TCGA-BR-6458-01A-11R-1802-13	Tumor	TCGA-BR-6458	STAD	Dead	588	Dead	588	Dead	574	Dead	574	574	1	Distat Metastasis	Liver;Lung;Other, specify	T3	N1	M0	Stage II	With tumor	Yes	CR	Female	White	<=65	Not Otherwise Specified	R0	G3	Fundus/Body					No	No	57
3.86985	high	TCGA-BR-A4J9-01A-12R-A251-31	Tumor	TCGA-BR-A4J9	STAD	Alive	14	Alive	14	Alive	14	Alive	14					T3	N0	M0	Stage II	Tumor free	No	CR	Male	White	<=65	Not Otherwise Specified	R0	G3	Antrum/Distal	No	No		No	No		55
3.89174	high	TCGA-BR-8679-01A-11R-2402-13	Tumor	TCGA-BR-8679	STAD	Alive	0	Alive	0	Alive	0	Alive	0					T2	N0	M0	Stage I	Tumor free	No	CR	Female	White	<=65	Not Otherwise Specified	R0	G2	Fundus/Body	No				No		63
3.89758	high	TCGA-BR-8380-01A-11R-2343-13	Tumor	TCGA-BR-8380	STAD	Alive	21	Alive	21	Dead	467	Dead	467	467	1	Locoregioal Recurrece		T4	N3	M0	Stage III	With tumor	Yes	CR	Male	White	<=65	Not Otherwise Specified	R1	G3	Antrum/Distal					No	No	55
3.90063	high	TCGA-HF-7131-01A-11R-2055-13	Tumor	TCGA-HF-7131	STAD	Alive		Alive		Alive		Alive						T2	N0		Stage I	Tumor free		CR	Female			Not Otherwise Specified	R0	G2	Gastroesophageal Junction					Yes
3.90253	high	TCGA-D7-8579-01A-11R-2343-13	Tumor	TCGA-D7-8579	STAD	Alive	636	Alive	636	Alive	636	Alive	636					T2	N2	M0	Stage II	Tumor free	No	CR	Female	White	>65	Not Otherwise Specified	R0	G2	Antrum/Distal	No	No	No	No	Yes		66
3.92634	high	TCGA-D7-A4Z0-01A-22R-A251-31	Tumor	TCGA-D7-A4Z0	STAD	Alive	449	Alive	449	Alive	449	Alive	449					T2	N2	M0	Stage II	Tumor free	No	CR	Female	White	<=65	Mucinous Type	R0	G3	Antrum/Distal		No	No	No	Yes		60
3.92982	high	TCGA-CG-5719-01A-11R-1602-13	Tumor	TCGA-CG-5719	STAD	Alive	31	Alive	31			Alive	31					T4	N0	M1	Stage IV	Tumor free			Female		<=65	Not Otherwise Specified	R0	G1	Fundus/Body	No	Yes		No			54
3.94991	high	TCGA-BR-8366-01A-11R-2343-13	Tumor	TCGA-BR-8366	STAD	Alive	29	Alive	29	Alive	29	Alive	29					T3	N0	M0	Stage II	Tumor free		CR	Female	White	>65	Not Otherwise Specified	R0	G3	Fundus/Body					No		80
3.99352	high	TCGA-BR-4363-01A-01R-1157-13	Tumor	TCGA-BR-4363	STAD	Alive	0	Alive	0			Alive	0					T3							Female	White	<=65	Not Otherwise Specified		G3	Fundus/Body		No					60
4.00482	high	TCGA-D7-A6EY-01A-21R-A31P-31	Tumor	TCGA-D7-A6EY	STAD	Dead	348	Dead	348			Dead	348					T3	N3	M0	Stage III	With tumor	No	PD	Female	White	>65	Tubular Type	R0	G3	Antrum/Distal	No	No	No	No	No		72
4.02784	high	TCGA-F1-A448-01A-11R-A24K-31	Tumor	TCGA-F1-A448	STAD	Alive	647	Alive	647	Alive	647	Alive	647					T3	N3	M0	Stage III	Tumor free	No	CR	Male	White	>65	Mucinous Type	R0	G3	Antrum/Distal	No	No	No	No	Yes		70
4.03942	high	TCGA-RD-A8NB-01A-12R-A39E-31	Tumor	TCGA-RD-A8NB	STAD	Dead	513	Dead	513			Dead	230	230	1	Distat Metastasis	Non-regional / Distant Lymph Nodes	T3	N1	M0	Stage III	With tumor	Yes	PR	Female	White	>65	Diffuse Type	R1	G3	Antrum/Distal	No	Yes	Yes	No	No		80
4.08106	high	TCGA-HU-A4GY-01A-21R-A24K-31	Tumor	TCGA-HU-A4GY	STAD	Alive	8	Alive	8			Alive	8					T4	N1	M0	Stage III	Tumor free	No	SD	Female	Asian	>65	Diffuse Type	R0	G3	Antrum/Distal				Yes	No		76
4.08879	high	TCGA-CG-4305-01A-01R-1157-13	Tumor	TCGA-CG-4305	STAD	Alive	485	Alive	485			Dead	457	457	1			T2	N1	M0	Stage II	Tumor free	Yes		Male		>65	Not Otherwise Specified	R0	G3	Antrum/Distal					No		69
4.09891	high	TCGA-VQ-A91S-01A-11R-A414-31	Tumor	TCGA-VQ-A91S	STAD	Alive	1000	Alive	1000	Alive	1000	Alive	1000					T4	N1	M0	Stage III	Tumor free	No	CR	Male	Black or African American	<=65	Tubular Type	R0		Fundus/Body	No	No	Yes	No	Yes		63
4.2144	high	TCGA-BR-8486-01A-31R-2402-13	Tumor	TCGA-BR-8486	STAD	Alive	615	Alive	615	Alive	615	Alive	615					T1	N0	M0	Stage I	Tumor free	No	CR	Female	White	>65	Not Otherwise Specified	R0	G2	Fundus/Body					No		90
4.21687	high	TCGA-BR-8592-01A-11R-2402-13	Tumor	TCGA-BR-8592	STAD	Dead	191	Alive	191	Alive	191	Alive	191					T4	N1	M0	Stage III	Tumor free	No	CR	Female	White	<=65	Diffuse Type	R0	G3	Fundus/Body					No		63
4.24443	high	TCGA-BR-4367-01A-01R-1157-13	Tumor	TCGA-BR-4367	STAD	Alive	0	Alive	0			Alive	0						N1	M0					Male	White	>65	Not Otherwise Specified		G3	Antrum/Distal		No					78
4.32519	high	TCGA-CG-4301-01A-01R-1157-13	Tumor	TCGA-CG-4301	STAD	Alive	92	Alive	92			Alive	92					T4	N1	M1	Stage IV	With tumor			Female		>65	Not Otherwise Specified	R2	G3	Cardia/Proximal							75
4.36129	high	TCGA-BR-8682-01A-11R-2402-13	Tumor	TCGA-BR-8682	STAD	Alive	991	Alive	991	Alive	991	Alive	991					T4	N0	M0	Stage II	Tumor free	No	CR	Male	Asian	<=65	Mucinous Type	R0	G3	Antrum/Distal	No		No	No	No		52
4.39796	high	TCGA-BR-7959-01A-11R-2343-13	Tumor	TCGA-BR-7959	STAD	Alive	1010	Alive	1010	Alive	1010	Alive	1010					T4	N1	M0	Stage III	Tumor free	No	CR	Male	White	<=65	Mucinous Type	R0	G3	Cardia/Proximal					No		59
4.46721	high	TCGA-CD-5813-01A-11R-1602-13	Tumor	TCGA-CD-5813	STAD	Dead	377	Dead	377	Dead	315	Dead	315	315	1	Distat Metastasis	Liver	T3	N0	M0	Stage II	With tumor	Yes	CR	Male	Asian	<=65	Mucinous Type		G3	Fundus/Body					No	No	60
4.51138	high	TCGA-VQ-A8PO-01A-11R-A414-31	Tumor	TCGA-VQ-A8PO	STAD	Dead	282	Dead	282			Dead	256	256	1	Locoregioal Recurrece		T4	N0	M0	Stage II		Yes	PD	Male	White	>65	Signet Ring Type	R0	G3	Antrum/Distal	No	No	No	No	No		74
4.64755	high	TCGA-CD-8529-01A-11R-2343-13	Tumor	TCGA-CD-8529	STAD	Alive	374	Alive	374			Alive	374					T4	N0	M1	Stage IV	Tumor free	No	CR	Male	Asian	<=65	Mucinous Type	R0	G2	Antrum/Distal	No				Yes		65
4.65125	high	TCGA-D7-8574-01A-13R-2343-13	Tumor	TCGA-D7-8574	STAD	Alive	523	Alive	523	Alive	523	Alive	523					T2	N3	M0	Stage III	Tumor free	No	CR	Male	White	>65	Not Otherwise Specified	R0	G3	Antrum/Distal	No	Yes	No	No	No		72
4.70064	high	TCGA-BR-8081-01A-11R-2343-13	Tumor	TCGA-BR-8081	STAD	Alive	981	Alive	981	Alive	981	Alive	981					T4	N0	M0	Stage II	Tumor free	No	CR	Female	White	>65	Not Otherwise Specified	R0	G2	Fundus/Body					No		71
4.70663	high	TCGA-BR-7196-01A-11R-2055-13	Tumor	TCGA-BR-7196	STAD	Alive	666	Alive	666			Dead	348	348	1	Distat Metastasis	Lung;	T3	N3	M1	Stage IV	With tumor	Yes	CR	Male	White	<=65	Not Otherwise Specified	R0	G3	Cardia/Proximal					No	Yes	64
4.77843	high	TCGA-D7-6522-01A-11R-1802-13	Tumor	TCGA-D7-6522	STAD	Alive	566	Alive	566	Alive	566	Alive	566					T2	N0	M0	Stage I	Tumor free	No	CR	Male	White	<=65	Diffuse Type	R0	G3	Antrum/Distal	No	No		No	No		58
4.79355	high	TCGA-VQ-A923-01A-11R-A414-31	Tumor	TCGA-VQ-A923	STAD	Dead	61	Alive	61	Alive	61	Alive	61					T3	N1	M0	Stage III	Tumor free	No	CR	Male	White	>65	Tubular Type	R0	G3	Fundus/Body	No	No	No	No	No		90
4.83504	high	TCGA-CG-4476-01A-01R-1157-13	Tumor	TCGA-CG-4476	STAD	Alive	0	Alive	0			Alive	0					T4	N3	M0	Stage III	Tumor free			Male		>65	Diffuse Type	R0	G3	Fundus/Body							69
4.8496	high	TCGA-BR-8373-01A-11R-2343-13	Tumor	TCGA-BR-8373	STAD	Alive	450	Alive	450	Alive	450	Alive	450					T4	N1	M0	Stage III	Tumor free	No	CR	Female	White	<=65	Not Otherwise Specified	R0	G2	Fundus/Body					No		65
4.87427	high	TCGA-VQ-A94R-01A-11R-A414-31	Tumor	TCGA-VQ-A94R	STAD	Dead	1294	Dead	1294			Dead	1018	1018	1	Locoregioal Recurrece		T4	N2	M0		With tumor	Yes	PD	Male	White	<=65	Not Otherwise Specified	R0	G2	Antrum/Distal	No	No	No	No	Yes		63
4.93614		TCGA-HU-A4GC-11A-11R-A251-31	Normal	TCGA-HU-A4GC	STAD
4.99071	high	TCGA-D7-A747-01A-22R-A33Y-31	Tumor	TCGA-D7-A747	STAD	Dead	255	Dead	255			Dead	255					T3	N1	M0	Stage II	With tumor		PD	Male	White	<=65	Diffuse Type	R0	G3	Antrum/Distal	No	No			No		57
4.99104	high	TCGA-BR-4370-01A-01R-1157-13	Tumor	TCGA-BR-4370	STAD	Alive	0	Alive	0			Alive	0							M0					Female	White	>65	Not Otherwise Specified		G2	Antrum/Distal		No					74
5.012	high	TCGA-HF-7134-01A-11R-2055-13	Tumor	TCGA-HF-7134	STAD	Alive	1588	Alive	1588	Alive	1588	Alive	1588					T1	N0	M0	Stage I	Tumor free	No	CR	Male			Not Otherwise Specified	R0	G2	Fundus/Body	No	No	No	No	No
5.13584	high	TCGA-BR-8291-01A-11R-2343-13	Tumor	TCGA-BR-8291	STAD	Dead	607	Alive	607	Alive	607	Alive	607					T3	N1	M0	Stage II	Tumor free	No	CR	Male	White	<=65	Diffuse Type	R0		Antrum/Distal					No		61
5.18148	high	TCGA-BR-4201-01A-01R-1131-13	Tumor	TCGA-BR-4201	STAD	Dead	940		940			Alive	940					T2		M0			No	SD	Female	White	>65	Not Otherwise Specified		G1	Cardia/Proximal					No		66
5.18332	high	TCGA-FP-7998-01A-11R-2203-13	Tumor	TCGA-FP-7998	STAD	Alive	678	Alive	678	Alive	678	Alive	678					T4	N3		Stage III	Tumor free	No	CR	Male	White	>65	Diffuse Type	R0	G3	Fundus/Body					No		77
5.19243	high	TCGA-BR-8080-01A-11R-2343-13	Tumor	TCGA-BR-8080	STAD	Dead	292	Alive	292	Alive	292	Alive	292					T4	N3	M0	Stage III	Tumor free	No	CR	Female	White	>65	Mucinous Type	R0	G3	Fundus/Body					No		72
5.21438	high	TCGA-VQ-A91U-01A-11R-A414-31	Tumor	TCGA-VQ-A91U	STAD	Dead	52		52			Alive	52					T3	N1	M0	Stage III				Male	Asian	>65	Not Otherwise Specified	R0	G2	Gastroesophageal Junction	No	No	No	No	No		78
5.22429	high	TCGA-BR-4279-01A-01R-1131-13	Tumor	TCGA-BR-4279	STAD	Dead	291		291			Alive	291					T2	N1	M0	Stage II		No		Male	White	<=65	Not Otherwise Specified		G3			No			No		43
5.30574	high	TCGA-VQ-A8PF-01A-11R-A414-31	Tumor	TCGA-VQ-A8PF	STAD	Dead	76	Alive	76	Alive	76	Alive	76					T3	N3	M0	Stage III	Tumor free	No	CR	Male		>65	Tubular Type	R0	G3	Fundus/Body	No	No	No	No	No		76
5.32272	high	TCGA-VQ-A8PD-01A-11R-A414-31	Tumor	TCGA-VQ-A8PD	STAD	Dead	496	Dead	496			Dead	134	134	1	Distat Metastasis	Other, specify	T4	N3	M0	Stage III	With tumor	Yes	PD	Male	White	>65	Not Otherwise Specified	R0	G2	Fundus/Body	No	No	No	No	No		69
5.33754	high	TCGA-BR-4256-01A-01R-1131-13	Tumor	TCGA-BR-4256	STAD	Dead	284		284			Alive	284						N1	M0			No		Male	White	>65	Not Otherwise Specified		G2	Antrum/Distal		No			No		80
5.37121	high	TCGA-D7-6528-01A-11R-1802-13	Tumor	TCGA-D7-6528	STAD	Alive	463	Alive	463	Alive	463	Alive	463					T2	N0	M0	Stage I	Tumor free	No	CR	Female	White	>65	Tubular Type	R0	G2	Fundus/Body	No	No		No	No		70
5.40991	high	TCGA-MX-A663-01A-11R-A31P-31	Tumor	TCGA-MX-A663	STAD	Dead	300	Dead	300	Dead	218	Dead	218	218	1	Distat Metastasis	Other, specify	T3	N0	M0	Stage II	With tumor	Yes	CR	Male	White	>65	Not Otherwise Specified	R0	G3		No	No	No	No	No	No	66
5.56318	high	TCGA-BR-8677-01A-11R-2402-13	Tumor	TCGA-BR-8677	STAD	Alive	813	Alive	813	Alive	813	Alive	813					T3	N3	M0	Stage III	Tumor free	No	CR	Female	White	>65	Not Otherwise Specified	R0	G3	Antrum/Distal	No			No	No		74
5.62264	high	TCGA-D7-8578-01A-21R-2343-13	Tumor	TCGA-D7-8578	STAD	Alive	643	Alive	643	Dead	451	Dead	451	451	1	Locoregioal Recurrece;Distat Metastasis	Lung	T2	N0	M0	Stage I	With tumor	Yes	CR	Male	White	>65	Not Otherwise Specified	R0	G2	Antrum/Distal	No	No	No	No	No	No	72
5.71326	high	TCGA-BR-A4J5-01A-21R-A251-31	Tumor	TCGA-BR-A4J5	STAD	Alive	862	Alive	862	Alive	862	Alive	862					T4	N1	M0	Stage III	Tumor free	No	CR	Male	Asian	<=65	Mucinous Type	R0	G3	Antrum/Distal	No	No		No	No		56
5.71994	high	TCGA-VQ-A91Q-01A-12R-A414-31	Tumor	TCGA-VQ-A91Q	STAD	Dead	633	Dead	633			Dead	551	551	1	Locoregioal Recurrece		T3	N3	M0	Stage IV	With tumor	Yes	CR	Male		<=65	Tubular Type	R0	G3	Cardia/Proximal	No	No	No	No	Yes		61
5.77146	high	TCGA-CD-5803-01A-11R-1602-13	Tumor	TCGA-CD-5803	STAD	Dead	341	Dead	341			Dead	300	300	1	Distat Metastasis	Liver	T3	N0	M0	Stage II	With tumor	Yes	PD	Female	Asian	>65	Not Otherwise Specified		G3	Antrum/Distal					No	No	78
5.82313	high	TCGA-F1-6874-01A-11R-1884-13	Tumor	TCGA-F1-6874	STAD	Alive	440	Alive	440	Alive	440	Alive	440					T2	N0	M0	Stage I	Tumor free	No	CR	Male	White	>65	Not Otherwise Specified	R0	G3	Cardia/Proximal	No	No	No	No	No		79
5.83891	high	TCGA-RD-A8N9-01A-12R-A39E-31	Tumor	TCGA-RD-A8N9	STAD	Alive	1083	Alive	1083	Alive	1083	Alive	1083					T2	N1	M0	Stage II	Tumor free	No	CR	Female	Asian	<=65	Diffuse Type	R0	G3	Gastroesophageal Junction	No	No	No	No	Yes		63
5.87747	high	TCGA-IP-7968-01A-11R-2203-13	Tumor	TCGA-IP-7968	STAD	Alive	77	Alive	77			Alive	77					T3	N2		Stage III	Tumor free			Male	White	>65	Not Otherwise Specified	R0	G2	Gastroesophageal Junction	No	No		No			74
5.8802	high	TCGA-BR-8364-01A-11R-2343-13	Tumor	TCGA-BR-8364	STAD	Alive	675	Alive	675	Alive	675	Alive	675					T4	N2	M0	Stage III	Tumor free	No	CR	Female	White	<=65	Diffuse Type	R0	G3	Fundus/Body					No		42
5.88966	high	TCGA-HU-8610-01A-22R-2402-13	Tumor	TCGA-HU-8610	STAD	Alive	23	Alive	23			Alive	23					T1	N0	M0	Stage I	Tumor free	No	SD	Male	Asian	>65	Tubular Type	R0	G2	Fundus/Body			No	No	No		75
5.90525	high	TCGA-BR-8382-01A-11R-2402-13	Tumor	TCGA-BR-8382	STAD	Dead	762	Alive	762	Alive	762	Alive	762					T4	N3	M0	Stage III	Tumor free	No	CR	Female	White	>65	Not Otherwise Specified	R0	G3	Antrum/Distal					No		67
5.91388	high	TCGA-RD-A8N5-01A-12R-A36D-31	Tumor	TCGA-RD-A8N5	STAD	Dead	1747	Alive	1747	Alive	1747	Alive	1747					T3	N1	M0	Stage III	Tumor free	No	CR	Male	White	>65	Mucinous Type	R0	G2	Fundus/Body	No	Yes	Yes	No	Yes		78
5.96564	high	TCGA-BR-8365-01A-21R-2343-13	Tumor	TCGA-BR-8365	STAD	Dead	533	Dead	533			Dead	533					T3	N0	M0	Stage II	With tumor	Yes	SD	Female	White	>65	Not Otherwise Specified	R0	G3	Fundus/Body					No		70
5.98046	high	TCGA-VQ-AA64-01A-11R-A414-31	Tumor	TCGA-VQ-AA64	STAD	Dead	560	Dead	560			Dead	560					T3	N2	M0	Stage III	With tumor			Male	White	>65	Not Otherwise Specified	R0	G2	Cardia/Proximal	No	No	No	No	Yes		68
6.01332	high	TCGA-CG-4475-01A-01R-1157-13	Tumor	TCGA-CG-4475	STAD	Alive	699	Alive	699			Alive	699					T3	N1	M0	Stage II	Tumor free	No	PR	Male		>65		R0	G3						No		76
6.09009	high	TCGA-RD-A7BW-01A-11R-A32D-31	Tumor	TCGA-RD-A7BW	STAD	Dead	156	Alive	156	Alive	156	Alive	156					T2	N0	M0	Stage I	Tumor free	No	CR	Female	White	>65	Diffuse Type	R0	G3	Fundus/Body	Yes	No	No	No	Yes		68
6.09631	high	TCGA-VQ-A922-01A-11R-A414-31	Tumor	TCGA-VQ-A922	STAD	Dead	275	Dead	275			Dead	252	252	1	Distat Metastasis	Liver	T4	N1	M0	Stage IV		Yes	PD	Male		>65	Tubular Type	R0	G2	Antrum/Distal	No	No	No	No	No		70
6.11669	high	TCGA-VQ-A91Y-01A-11R-A414-31	Tumor	TCGA-VQ-A91Y	STAD	Dead	296	Dead	296			Dead	258	258	1	Distat Metastasis	Lung	T4	N3	M0	Stage III	With tumor	Yes	PD	Male	White	>65	Tubular Type	R2	G3	Antrum/Distal	No	No	No	No	No		67
6.27513	high	TCGA-CD-8530-01A-11R-2343-13	Tumor	TCGA-CD-8530	STAD	Alive	377	Alive	377	Alive	377	Alive	377					T3	N0	M0	Stage II	Tumor free	No	CR	Male	Asian	<=65	Diffuse Type	R0	G3	Fundus/Body	No				Yes		51
6.52338	high	TCGA-D7-8572-01A-11R-2343-13	Tumor	TCGA-D7-8572	STAD	Alive	511	Alive	511	Alive	511	Alive	511					T2	N2	M0	Stage II	With tumor	No	CR	Male	White	<=65	Not Otherwise Specified	R0	G2	Fundus/Body	No	No	No		No	No	57
6.67797	high	TCGA-FP-8210-01A-11R-2343-13	Tumor	TCGA-FP-8210	STAD	Dead	153	Dead	153			Dead	153					T3	N1	M0	Stage III	With tumor	No	PD	Male	Asian	<=65	Diffuse Type		G3	Antrum/Distal	Yes	Yes			Yes		48
6.72825	high	TCGA-BR-8367-01A-11R-2343-13	Tumor	TCGA-BR-8367	STAD	Dead	801	Dead	801	Dead	580	Dead	580	580	1	Distat Metastasis	Other, specify	T3	N3	M0	Stage III	With tumor	Yes	CR	Male	White	<=65	Not Otherwise Specified	R0	G3	Fundus/Body					No	Yes	55
6.80053	high	TCGA-BR-A4IV-01A-31R-A251-31	Tumor	TCGA-BR-A4IV	STAD	Dead	869	Dead	869	Dead	737	Dead	737	737	1	Locoregioal Recurrece		T4	N2	M0	Stage III	With tumor	Yes	CR	Male	Asian	<=65	Diffuse Type	R0	G3	Antrum/Distal	No	No		No	No	No	47
6.95295		TCGA-HU-A4HB-11A-11R-A251-31	Normal	TCGA-HU-A4HB	STAD
6.98059	high	TCGA-BR-4187-01A-01R-1131-13	Tumor	TCGA-BR-4187	STAD	Dead	141		141			Alive	141							M0			No		Male	White	<=65	Not Otherwise Specified		G3	Antrum/Distal		No			No		56
7.01919	high	TCGA-MX-A5UG-01A-21R-A31P-31	Tumor	TCGA-MX-A5UG	STAD	Dead	113	Dead	113			Alive	113					T3	N1	M0	Stage III	Tumor free	No		Male	Asian	>65	Diffuse Type	R0	G3	Antrum/Distal	No	No	Yes	No	No		78
7.1732	high	TCGA-RD-A8N2-01A-12R-A36D-31	Tumor	TCGA-RD-A8N2	STAD	Alive	3540	Alive	3540	Alive	3540	Alive	3540					T2	N0	M0	Stage I	Tumor free	No	CR	Female	White	<=65	Diffuse Type	R0	G3	Antrum/Distal	No	Yes	Yes	No	No		59
7.19792	high	TCGA-RD-A8N4-01A-21R-A36D-31	Tumor	TCGA-RD-A8N4	STAD	Alive	2171	Alive	2171	Alive	2171	Alive	2171					T3	N1	M0	Stage III	Tumor free	No	CR	Female	White	<=65	Diffuse Type	R0	G3	Antrum/Distal	No	No	No	No	Yes		58
7.2183	high	TCGA-D7-6524-01A-11R-1802-13	Tumor	TCGA-D7-6524	STAD	Alive	543	Alive	543			Dead	543	543	1	Locoregioal Recurrece	Non-regional / Distant Lymph Nodes	T2	N1	M0	Stage II	With tumor	Yes	PD	Male	White	<=65	Diffuse Type	R1	G3	Antrum/Distal		No		No	No	No	53
7.27787		TCGA-HU-A4GY-11A-11R-A36D-31	Normal	TCGA-HU-A4GY	STAD
7.39845	high	TCGA-ZQ-A9CR-01A-11R-A39E-31	Tumor	TCGA-ZQ-A9CR	STAD	Dead	24		24			Alive	24					T4	N3		Stage III		No		Female	White	>65	Tubular Type	R0	G3	Antrum/Distal	No	Yes	No	No	No		79
7.7468	high	TCGA-CG-4462-01A-01R-1157-13	Tumor	TCGA-CG-4462	STAD	Dead	0	Dead	0			Dead	0					T3	N3	M1	Stage IV	With tumor			Female		>65	Diffuse Type	R2	G3								72
7.77581		TCGA-HU-A4GH-11A-11R-A36D-31	Normal	TCGA-HU-A4GH	STAD
7.90156	high	TCGA-BR-8384-01A-21R-2402-13	Tumor	TCGA-BR-8384	STAD	Alive	113	Alive	113	Alive	113	Alive	113					T4	N2	M0	Stage III	Tumor free	No	CR	Male	White	>65	Not Otherwise Specified	R0	G3	Antrum/Distal					No		69
7.93807	high	TCGA-BR-6456-01A-11R-1802-13	Tumor	TCGA-BR-6456	STAD	Dead	526	Alive	526	Alive	526	Alive	526					T3	N1	M0	Stage II	Tumor free	No	CR	Female	White	>65	Not Otherwise Specified	R0	G2	Fundus/Body					No		74
8.13997	high	TCGA-CG-4465-01A-01R-1157-13	Tumor	TCGA-CG-4465	STAD	Dead	274		274			Alive	274					T4	N3	M1	Stage IV				Female		>65	Diffuse Type	R2	G3	Antrum/Distal							69
8.15269	high	TCGA-HU-A4GQ-01A-11R-A36D-31	Tumor	TCGA-HU-A4GQ	STAD	Dead	3	Dead	3	Alive	3	Alive	3					T4	N2	M0	Stage III	Tumor free	No	CR	Male	Asian	>65	Tubular Type	R0	G2	Antrum/Distal				Yes	No		71
8.19979	high	TCGA-VQ-A8PQ-01A-11R-A414-31	Tumor	TCGA-VQ-A8PQ	STAD	Dead	476	Dead	476			Dead	91	91	1	Locoregioal Recurrece		T4	N1	M1	Stage IV	With tumor	Yes	PD	Female	White	<=65	Tubular Type	R2	G2	Cardia/Proximal	No	No	No	No	No		50
8.23016	high	TCGA-FP-8209-01A-11R-2343-13	Tumor	TCGA-FP-8209	STAD	Dead	1811	Dead	1811	Dead	1676	Dead	1676	1676	1	Distat Metastasis	Other, specify;Liver	T2	N0	M0	Stage I	With tumor	Yes	CR	Male	White	<=65	Diffuse Type	R0	G3	Antrum/Distal	Yes	Yes			Yes	No	49
8.87457		TCGA-HU-A4GP-11A-21R-A251-31	Normal	TCGA-HU-A4GP	STAD
9.24816	high	TCGA-VQ-A91A-01A-11R-A414-31	Tumor	TCGA-VQ-A91A	STAD	Alive	1200	Alive	1200	Alive	1200	Dead	129	129	1	New Primary Tumor		T3	N3	M0	Stage III	Tumor free	Yes	CR	Male	White	>65	Mucinous Type	R0	G1	Fundus/Body	No	No	No	No	Yes		67
9.28218	high	TCGA-BR-4280-01A-01R-1131-13	Tumor	TCGA-BR-4280	STAD	Dead	201		201			Alive	201					T2	N1	M0	Stage III		No		Female	White	>65	Not Otherwise Specified		G2			No			No		78
9.436	high	TCGA-BR-6705-01A-12R-1884-13	Tumor	TCGA-BR-6705	STAD	Dead	779	Dead	779			Dead	779					T3	N3	M0	Stage III	With tumor	No	CR	Female	White	>65	Not Otherwise Specified	R0	G3	Fundus/Body					No		68
9.87084	high	TCGA-VQ-A8E2-01A-11R-A36D-31	Tumor	TCGA-VQ-A8E2	STAD	Alive	1319	Alive	1319	Alive	1319	Alive	1319					T3	N2	M0	Stage III	Tumor free	No	CR	Male	Asian	<=65	Tubular Type	R0	G2	Fundus/Body	No	No	No	No	Yes		57
9.92819	high	TCGA-BR-7957-01A-11R-2203-13	Tumor	TCGA-BR-7957	STAD	Dead	276	Alive	276			Alive	276					T3	N3	M1	Stage IV	Tumor free	No	CR	Female	White	<=65	Not Otherwise Specified	R0		Fundus/Body					No		50
10.6234	high	TCGA-VQ-A94P-01A-13R-A414-31	Tumor	TCGA-VQ-A94P	STAD	Dead	81	Dead	81			Dead	81					T4				With tumor	No	PD	Male	White	<=65	Signet Ring Type	R2		Fundus/Body	No	No	No	No	No		57
11.9281	high	TCGA-BR-8683-01A-11R-2402-13	Tumor	TCGA-BR-8683	STAD	Dead	300	Alive	300	Alive	300	Alive	300					T4	N2	M0	Stage III	Tumor free	No	CR	Male	Asian	>65	Tubular Type	R0	G3	Antrum/Distal	No			No	No		75
16.0382	high	TCGA-KB-A93G-01A-11R-A39E-31	Tumor	TCGA-KB-A93G	STAD	Alive	613	Alive	613	Alive	613	Alive	613					T2	N0	M0	Stage I	Tumor free	No	CR	Male	White	>65	Signet Ring Type	R0	G1	Gastroesophageal Junction	Yes	Yes	No	No	No		68
